# Supplementary material for: Phylogenomic Analyses of the Genus Pseudomonas Lead to the Rearrangement of Several Species and the Definition of New Genera
Source: Biology (Basel). 2021 Aug 16;10(8):782. doi: 10.3390/biology10080782 (PMC8389581; doi:10.3390/biology10080782)
Supplement: Supplementary file 1 [file biology-10-00782-s001.zip]

Archive with 18 entries (14 files):
- biology-1314851/
- biology-1314851/supplementary files/
- biology-1314851/supplementary files/Figure S1.pdf
- biology-1314851/supplementary files/Table S1.xlsx
- biology-1314851/supplementary files/Table S2.xlsx
- biology-1314851/supplementary files/Table S3.pdf
- biology-1314851/supplementary files/Table S4.xlsx
- biology-1314851/supplementary files/Table S5.pdf
- biology-1314851/supplementary files/Table S6.xlsx
- biology-1314851/__MACOSX/
- biology-1314851/__MACOSX/supplementary files/
- biology-1314851/__MACOSX/supplementary files/._Figure S1.pdf
- biology-1314851/__MACOSX/supplementary files/._Table S1.xlsx
- biology-1314851/__MACOSX/supplementary files/._Table S2.xlsx
- biology-1314851/__MACOSX/supplementary files/._Table S3.docx
- biology-1314851/__MACOSX/supplementary files/._Table S4.xlsx
- biology-1314851/__MACOSX/supplementary files/._Table S5.docx
- biology-1314851/__MACOSX/supplementary files/._Table S6.xlsx
