# Supplementary material for: Phylogenomic Analyses of the Genus Pseudomonas Lead to the Rearrangement of Several Species and the Definition of New Genera
Source: Biology (Basel). 2021 Aug 16;10(8):782. doi: 10.3390/biology10080782 (PMC8389581; doi:10.3390/biology10080782)
Supplement: Supplementary file 1 [file biology-10-00782-s001.zip › biology-1314851/supplementary files/Table S1.xlsx]

## Sheet: Hoja1
Table S1: Genomic features of the type strains used in this study.
Strain	Accession number	# contigs (>= 0 bp)	# contigs (>= 1000 bp)	# contigs (>= 5000 bp)	# contigs (>= 10000 bp)	# contigs (>= 25000 bp)	# contigs (>= 50000 bp)	Total length	# contigs	Largest contig	GC (%)	N50	N75	L50	L75	# N's per 100 kbp
Azomonas agilis DSM 375T	GCF_007830255.1	22	22	19	19	18	16	3276823	22	502936	51.78	261193	166359	5	9	49.62
Azotobacter beijerinckii DSM 378T	GCF_900110885.1	182	182	116	92	51	29	4940163	182	224508	65.60	84920	29392	18	43	78.84
Azotobacter chroococcum DSM 2286T	GCF_004339665.1	99	99	74	68	43	25	4859997	99	443280	66.14	144574	51071	11	25	7.96
Entomomonas moraniae QZS01T	GCF_003991975.1	1	1	1	1	1	1	3337477	1	3337477	38.05	3337477	3337477	1	1	0.00
Escherichia coli ATCC 11775T	GCF_003697165.2	2	2	2	2	2	2	5034834	2	4903501	50.64	4903501	4903501	1	1	0.00
Lysobacter enzymogenes ATCC 29487T	GCF_900106525.1	23	23	21	19	17	16	6263953	23	981555	69.38	630088	350126	4	8	283.78
Oblitimonas alkaliphila B4199T	GCF_001267175.1	1	1	1	1	1	1	2494031	1	2494031	47.36	2494031	2494031	1	1	0.00
Permianibacter aggregans HW001T	GCF_009756665.1	1	1	1	1	1	1	4266648	1	4266648	54.42	4266648	4266648	1	1	0.00
Pseudomonas abietaniphila ATCC 700689T	GCF_900100795.1	54	54	40	35	32	26	7222451	54	805289	59.44	357714	192020	7	14	0.00
Pseudomonas abyssi MT5T	GCF_002307495.1	79	61	44	33	25	21	4319339	70	473601	61.25	236029	109619	7	13	0.00
Pseudomonas aeruginosa DSM 50071T	GCF_001045685.1	1	1	1	1	1	1	6317050	1	6317050	66.52	6317050	6317050	1	1	0.00
Pseudomonas aestusnigri VGXO14T	GCF_002197985.1	30	30	29	23	21	17	3829769	30	867618	60.94	316895	132902	4	10	337.44
Pseudomonas agarici LMG 2112T	GCF_900109755.1	77	77	51	46	40	34	5508099	77	381542	58.99	165334	106543	11	21	76.92
Pseudomonas alcaligenes NCTC10367T	GCF_900455475.1	2	2	2	2	1	1	5016483	2	4998752	64.50	4998752	4998752	1	1	0.00
Pseudomonas alcaliphila JCM 10630T	GCF_900101755.1	26	26	17	16	15	14	5283714	26	1877148	62.88	596080	281379	3	6	20.31
Pseudomonas alkylphenolica KL28T	GCF_000746525.1	1	1	1	1	1	1	5764622	1	5764622	60.63	5764622	5764622	1	1	0.00
Pseudomonas alloputida Kh7T	GCA_900291035.1	429	45	31	30	26	24	5707279	54	1034092	61.99	253641	174123	6	12	0.65
Pseudomonas amygdali ICMP 3918T	GCF_002699855.1	331	279	203	166	78	28	5701753	301	116137	58.24	35791	19475	49	102	3.21
Pseudomonas anguilliseptica DSM 12111T	GCF_900105355.1	3	3	2	2	2	2	5229617	3	5020146	60.21	5020146	5020146	1	1	0.00
Pseudomonas antarctica DSM 15318T	GCF_900624995.1	271	255	195	127	53	28	6202724	263	374021	59.58	65347	20673	23	71	0.00
Pseudomonas argentinensis LMG 22563T	GCF_900113905.1	15	15	10	10	9	7	5108022	15	1881468	63.58	1308850	706881	2	3	10.18
Pseudomonas arsenicoxydans CECT 7543T	GCF_900103875.1	1	1	1	1	1	1	6502978	1	6502978	58.75	6502978	6502978	1	1	1.54
Pseudomonas asiatica RYU5T	GCF_009932335.1	3	3	3	3	3	3	5969036	3	4196743	62.55	4196743	1086018	1	2	0.00
Pseudomonas asplenii ATCC 23835T	GCF_900105475.1	1	1	1	1	1	1	6529636	1	6529636	61.22	6529636	6529636	1	1	1.53
Pseudomonas asturiensis LMG 26898T	GCF_900143095.1	42	42	34	31	30	26	6174096	42	679903	59.14	320220	157409	7	14	110.64
Pseudomonas asuensis JCM 13501T	GCA_014646755.1	108	72	39	28	20	15	5362869	108	852554	53.58	462293	327856	5	8	10.52
Pseudomonas avellanae BPIC 631T	GCF_000302915.1	297	159	125	109	83	51	6591696	188	234505	58.74	79356	46561	28	55	11805.81
Pseudomonas azotifigens DSM 17556T	GCF_000425625.1	59	59	55	52	40	32	5017423	59	420612	67.00	171594	84523	11	21	398.59
Pseudomonas azotoformans LMG 21611T	GCF_900624915.1	1	1	1	1	1	1	6727386	1	6727386	60.98	6727386	6727386	1	1	1.49
Pseudomonas baetica LMG 25716T	GCF_002813455.1	1	1	1	1	1	1	6902809	1	6902809	58.76	6902809	6902809	1	1	0.00
Pseudomonas balearica DSM 6083T	GCF_000818015.1	1	1	1	1	1	1	4383480	1	4383480	64.66	4383480	4383480	1	1	0.00
Pseudomonas batumici UCM B-321T	GCF_000820515.1	126	97	74	62	56	44	6599451	106	468112	61.79	133994	91601	16	31	0.00
Pseudomonas bauzanensis DSM 22558T	GCF_900111225.1	16	16	13	12	11	10	3542729	16	1379517	60.26	414199	302805	2	5	41.66
Pseudomonas benzenivorans DSM 8628T	GCF_900100495.1	44	44	40	35	27	24	5743144	44	673158	65.21	318602	151444	7	13	5.22
Pseudomonas bohemica IA19T	GCF_002934685.1	121	93	79	70	57	36	6480989	100	574247	59.48	149954	70635	13	28	9.60
Pseudomonas borbori DSM 17834T	GCF_900115555.1	96	96	73	61	45	35	5270473	96	298140	63.02	159007	85050	13	26	48.67
Pseudomonas brassicacearum subsp. brassicacearum CCUG 51508T	GCF_008801605.1	61	36	28	28	27	25	6727036	45	1279703	60.83	355434	219051	6	12	0.00
Pseudomonas brassicae MAFF212427T	GCA_010671725.1	655	578	339	186	40	4	5519759	655	64600	63.41	14619	7789	109	233	0.00
Pseudomonas brenneri DSM 15294T	GCF_007858285.1	31	28	25	24	23	19	5987712	31	742328	60.19	504582	282972	5	9	0.00
Pseudomonas bubulae TH39T	GCF_900618535.1	22	17	11	9	9	8	5028196	20	1489380	58.16	750140	582861	3	5	0.00
Pseudomonas caeni DSM 24390T	GCF_000421765.1	24	24	19	17	13	12	3022325	24	612766	48.26	312453	185233	4	7	0.00
Pseudomonas canadensis 2-92T	GCF_000503215.1	19	19	17	16	15	15	6419614	19	1349399	60.40	622148	407387	4	6	0.45
Pseudomonas cannabina ICMP2823T	GCF_001400175.1	702	477	249	180	73	17	5869728	561	90292	58.74	26272	12754	69	147	17.50
Pseudomonas caricapapayae ICMP2855T	GCF_001400735.1	193	159	131	113	76	45	6250381	169	227563	58.32	78662	40649	26	53	2.45
Pseudomonas carnis B4-1T	GCA_902329575.1	85	65	48	44	37	28	6191585	73	656556	59.79	257906	125802	8	16	0.00
Pseudomonas caspiana FBF102T	GCF_002158995.1	49	49	49	48	42	33	6103762	49	530585	56.95	194944	124360	10	20	819.61
Pseudomonas cedrina subsp. cedrina DSM 17516T	GCF_900625035.1	55	43	32	32	28	25	6491677	48	639712	60.79	363467	220156	7	13	0.00
Pseudomonas cerasi 58T	GCF_900074915.1	7	7	7	7	6	6	6345256	7	5891735	58.78	5891735	5891735	1	1	0.03
Pseudomonas chengduensis DSM 26382T	GCF_900102635.1	43	43	34	34	26	24	5413065	43	1013045	62.32	248272	198995	7	13	15.26
Pseudomonas chlororaphis subsp. chlororaphis DSM 50083T	GCF_003945765.1	1	1	1	1	1	1	6808187	1	6808187	62.98	6808187	6808187	1	1	0.00
Pseudomonas cichorii ATCC 10857T	GCF_900104015.1	55	55	40	30	25	24	5920059	55	808481	58.12	343756	181654	6	13	20.61
Pseudomonas cissicola CCUG 18839T	GCF_008801575.1	314	202	132	98	63	32	5330162	239	198223	64.41	70530	30353	24	54	0.00
Pseudomonas citronellolis LMG 18378T	GCF_900112375.1	76	76	64	63	55	45	7198503	76	386725	67.54	157758	108761	16	29	38.90
Pseudomonas coleopterorum LMG 28558T	GCF_900105555.1	2	2	2	2	2	2	4922895	2	4857115	62.03	4857115	4857115	1	1	0.00
Pseudomonas composti CCUG 59231T	GCF_900115475.1	28	28	24	24	22	20	5392494	28	841801	62.42	425534	197756	5	11	38.20
Pseudomonas congelans DSM 14939T	GCF_900103225.1	23	23	19	17	14	13	5737059	23	1636184	59.33	740022	329263	3	6	88.46
Pseudomonas corrugata DSM 7228T	GCF_001269905.1	31	30	26	25	23	17	6126732	31	1211577	60.62	374457	284006	5	10	0.23
Pseudomonas costantinii LMG 22119T	GCF_001870435.1	66	61	54	53	43	33	7246478	64	699084	59.39	302172	150398	10	18	0.03
Pseudomonas cremoricolorata DSM 17059T	GCF_000425745.1	26	26	22	19	18	18	4655082	26	561759	63.50	416153	239423	5	9	28.25
Pseudomonas cuatrocienegasensis CIP 109853T	GCF_900110925.1	50	50	41	35	31	24	5358739	50	604798	61.96	246774	142711	7	15	190.83
Pseudomonas daroniae FRB228T	GCA_004327275.1	25	24	21	21	20	16	5570084	25	1089105	61.98	572561	251486	4	9	0.00
Pseudomonas deceptionensis LMG 25555T	GCF_900106095.1	2	2	1	1	1	1	5096762	2	5095053	58.51	5095053	5095053	1	1	0.00
Pseudomonas defluvii WCHP16T	GCA_001695625.1	369	285	190	142	80	33	5635889	326	123293	59.54	40922	22097	42	88	0.00
Pseudomonas delhiensis RLD-1T	GCF_900187975.1	81	81	63	58	53	41	6727430	81	426943	68.07	168606	116543	15	26	0.00
Pseudomonas donghuensis HYST	GCF_000259195.1	64	60	56	52	41	31	5646028	64	503710	62.42	188174	102903	10	20	116.06
Pseudomonas dryadis FRB230T	GCA_004327225.1	91	71	60	59	48	42	5730738	81	275088	64.97	133269	92777	15	28	0.00
Pseudomonas duriflava CGMCC 1.6858T	GCF_007830155.1	65	65	46	39	29	20	4976003	65	518277	54.15	274898	202290	7	12	0.00
Pseudomonas endophytica BSTT44T	GCF_001411475.1	241	233	177	139	64	18	4973838	241	212307	55.16	35704	18789	36	82	0.00
Pseudomonas entomophila L48T	GCF_000026105.1	1	1	1	1	1	1	5888780	1	5888780	64.16	5888780	5888780	1	1	0.00
Pseudomonas extremaustralis DSM 17835T	GCF_900102035.1	1	1	1	1	1	1	6674429	1	6674429	60.61	6674429	6674429	1	1	1.50
Pseudomonas extremorientalis LMG 19695T	GCF_001870465.1	63	56	42	37	34	26	6344342	60	750285	60.93	312925	163992	8	15	0.11
Pseudomonas ficuserectae ICMP7848T	GCF_001400815.1	624	522	330	191	49	6	5640651	578	92007	57.89	18060	9209	99	208	247.93
Pseudomonas fildesensis KG01T	GCA_001050345.1	47	44	33	29	27	20	6313355	47	708409	60.14	341169	215096	6	12	0.00
Pseudomonas flavescens LMG 18387T	GCF_900100535.1	51	51	44	38	35	31	5855660	51	447237	63.46	207737	125133	9	18	4.70
Pseudomonas flexibilis ATCC 29606T	GCF_900155995.1	42	42	35	35	27	22	3760855	42	426711	65.81	174376	114202	8	15	78.49
Pseudomonas floridensis GEV388T	GCF_002087235.1	287	222	139	118	87	44	6103707	287	273720	59.17	60718	34028	33	66	1.29
Pseudomonas fluorescens NCTC10038T	GCF_900475215.1	1	1	1	1	1	1	6515171	1	6515171	59.98	6515171	6515171	1	1	0.00
Pseudomonas fluvialis ASS-1T	GCF_002234375.1	69	48	38	34	25	22	3291143	69	275424	62.64	155410	87883	8	16	0.00
Pseudomonas formosensis JCM 18415T	GCF_900115905.1	28	28	22	21	18	16	3443471	28	673023	62.73	287163	157852	4	8	104.02
Pseudomonas fragi NRRL B-727T	GCF_900105835.1	1	1	1	1	1	1	5072304	1	5072304	59.30	5072304	5072304	1	1	1.97
Pseudomonas fulva NBRC 16637T	GCF_000621265.1	48	48	37	33	30	26	4770636	48	568280	61.77	178183	120154	8	16	93.95
Pseudomonas furukawaii KF707T	GCF_002355475.1	229	164	117	95	53	32	6665854	189	597931	65.38	123949	46403	14	33	0.84
Pseudomonas fuscovaginae LMG 2158T	GCF_900108595.1	1	1	1	1	1	1	6592354	1	6592354	61.36	6592354	6592354	1	1	1.52
Pseudomonas gallaeciensis V113T	GCF_003444685.1	18	18	18	14	12	12	4246542	18	1749682	61.53	509657	433084	2	4	467.67
Pseudomonas geniculata ATCC 19374T	GCA_001431625.1	170	146	124	111	67	32	4809792	170	188579	66.18	55144	32777	27	56	0.00
Pseudomonas gessardii DSM 1715T	GCF_009671285.1	149	137	94	84	68	41	6508266	149	554093	60.39	114356	55589	18	39	0.00
Pseudomonas graminis DSM 11363T	GCF_900111735.1	98	98	76	68	55	37	5852045	98	398862	60.26	130494	68969	15	30	112.11
Pseudomonas granadensis LMG 27940T	GCF_900105485.1	1	1	1	1	1	1	5943170	1	5943170	60.16	5943170	5943170	1	1	1.68
Pseudomonas grimontii DSM 17515T	GCF_007858185.1	57	53	48	46	41	34	7040197	57	870260	60.12	251569	115464	10	18	0.01
Pseudomonas guangdongensis CCTCC AB 2012022T	GCF_900105885.1	1	1	1	1	1	1	3191154	1	3191154	68.26	3191154	3191154	1	1	3.13
Pseudomonas guariconensis LMG 27394T	GCF_900102675.1	29	29	25	23	19	18	5079034	29	657213	62.60	313298	221885	6	10	3.15
Pseudomonas guguanensis JCM 18416T	GCF_900104265.1	26	26	23	22	22	20	5084171	26	511368	64.21	291442	197852	7	12	124.11
Pseudomonas guineae LMG 24016T	GCF_900113745.1	10	10	10	9	7	7	4149587	10	1979549	58.47	579936	556228	2	3	3.86
Pseudomonas haemolytica DSM 108987T	GCF_009659625.1	21	19	14	13	12	11	6009977	21	1342989	60.03	639786	602668	4	6	0.00
Pseudomonas helleri DSM 29165T	GCF_001043025.1	37	36	30	28	25	23	5676287	37	623802	58.10	336668	166604	6	12	0.00
Pseudomonas humi CCA1T	GCF_001748265.1	24	21	5	1	1	1	6993992	24	6935186	67.20	6935186	6935186	1	1	0.00
Pseudomonas hussainii JCM 19513T	GCF_900109735.1	45	45	31	27	22	21	3682314	45	359612	58.82	215245	157754	7	12	42.53
Pseudomonas hydrolytica DSWY01T	GCA_004123735.1	217	139	107	101	77	59	10384667	161	783935	63.68	213825	78248	16	38	0.00
Pseudomonas indica JCM 21544T	GCF_900100285.1	64	64	53	49	40	32	5786922	64	633505	64.12	192612	92639	9	19	39.00
Pseudomonas inneficax JV551A3T	GCF_900277125.1	248	248	80	73	51	37	6240036	248	396851	62.85	134841	66810	15	31	2.00
Pseudomonas izuensis IzPS43 3003T	GCF_009861505.1	92	86	65	59	47	35	6867808	92	486402	59.61	211289	106496	11	22	34.39
Pseudomonas japonica DSM 22348T	GCF_900188455.1	61	61	50	48	43	36	6718608	61	532373	64.14	196010	131836	11	21	7.16
Pseudomonas jessenii DSM 17150T	GCF_002236115.1	13	13	10	10	10	10	6537206	13	1016250	59.70	779324	637839	4	6	0.00
Pseudomonas jinjuensis JCM 21621T	GCF_900103845.1	31	31	28	28	27	27	5868669	31	547603	66.38	308266	186054	8	14	20.70
Pseudomonas juntendi BML3T	GCF_009932375.1	625	316	222	160	75	27	5652816	383	121068	62.66	33458	16431	52	111	0.00
Pseudomonas kairouanensis KC12T	GCA_004682055.1	107	105	92	83	63	41	6702324	107	503235	60.37	112454	70154	17	36	0.00
Pseudomonas kilonensis DSM 13647T	GCF_001269885.1	44	41	37	34	32	27	6385813	44	1140939	60.86	281474	158577	6	15	0.06
Pseudomonas kirkiae P4CT	GCF_004327335.1	85	74	62	55	45	33	4353172	84	369899	63.72	103701	60684	13	27	0.00
Pseudomonas kitaguniensis MAFF 212408T	GCF_004682055.1	259	232	193	157	87	32	5872402	259	155986	59.48	42801	24435	44	90	0.00
Pseudomonas knackmussii B13T	GCF_000689415.1	1	1	1	1	1	1	6162905	1	6162905	65.61	6162905	6162905	1	1	0.00
Pseudomonas koreensis CCUG 51519T	GCF_008801535.1	33	26	20	18	17	16	6082803	27	827161	60.57	483184	286548	5	9	0.00
Pseudomonas kunmingensis DSM 25974T	GCF_900114065.1	33	33	26	22	18	14	4654543	33	889916	62.61	480906	240698	4	7	6.02
Pseudomonas kuykendallii NRRL B-59562T	GCF_900106975.1	15	15	14	11	10	9	4690373	15	1112858	65.90	700257	445240	3	5	13.96
Pseudomonas lactis DSM 29167T	GCF_001439845.1	42	40	31	27	25	23	6733097	42	670499	60.02	392630	320185	8	12	0.00
Pseudomonas laurentiana JCM 32154T	GCF_010671685.1	509	407	260	168	55	7	4939362	509	82652	59.71	20771	11152	71	156	0.00
Pseudomonas laurylsulfatiphila AP3 16T	GCF_002934665.1	13	13	13	13	12	10	6684644	13	1297429	60.15	786146	573651	4	6	0.00
Pseudomonas laurylsulfativorans AP3 22T	GCF_002906155.1	30	30	25	24	21	21	6686052	30	1428571	59.61	593348	219353	4	9	0.00
Pseudomonas leptonychotis CCM 8849T	GCF_004920405.1	29	14	10	10	7	6	4391661	17	2322232	58.80	2322232	496239	1	3	0.00
Pseudomonas libanensis DSM 17149T	GCF_001439685.1	43	42	34	31	30	25	6214234	43	640011	60.18	326504	195941	7	14	0.00
Pseudomonas lini CCUG 51522T	GCF_008801525.1	45	29	20	19	19	17	6497999	33	805400	58.82	506634	294930	5	10	0.00
Pseudomonas linyingensis LMG 25967T	GCF_900109175.1	43	43	34	31	29	25	4721122	43	467980	66.39	231539	124068	7	14	65.11
Pseudomonas litoralis 2SM5T	GCF_900105005.1	1	1	1	1	1	1	3987942	1	3987942	58.54	3987942	3987942	1	1	2.51
Pseudomonas lundensis DSM 6252T	GCF_001042985.1	92	78	54	49	44	30	4992502	92	393880	58.54	148083	88261	12	23	0.00
Pseudomonas lurida LMG 21995T	GCF_002563895.1	1	1	1	1	1	1	6311648	1	6311648	60.61	6311648	6311648	1	1	0.00
Pseudomonas lutea DSM 17257T	JRMB00000000.1	5	5	5	5	5	5	5647497	5	2839280	60.15	2839280	1930416	1	2	0.00
Pseudomonas luteola NBRC 103146T	GCF_002091675.1	104	87	57	51	39	28	5395279	104	511089	55.30	170627	96186	9	19	0.00
Pseudomonas mandelii LMG 21607T	GCF_900106065.1	1	1	1	1	1	1	7041758	1	7041758	59.20	7041758	7041758	1	1	1.42
Pseudomonas marginalis pv. marginalis ICMP 3553T	GCA_003700725.1	318	275	215	174	84	34	6563720	294	161549	60.45	42336	22349	46	101	16.59
Pseudomonas marincola JCM 14761T	GCF_900116605.1	33	33	29	27	24	22	5020984	33	973986	57.07	331565	154918	6	11	7.77
Pseudomonas mediterranea DSM 16733T	GCF_900106005.1	1	1	1	1	1	1	6346235	1	6346235	61.20	6346235	6346235	1	1	1.58
Pseudomonas mendocina NCTC10897T	GCF_900636545.1	1	1	1	1	1	1	5192837	1	5192837	62.76	5192837	5192837	1	1	0.00
Pseudomonas migulae NBRC 103157T	GCF_002091715.1	101	97	85	79	61	46	6667355	101	463301	59.12	121489	76609	18	35	0.00
Pseudomonas mohnii DSM 18327T	GCF_900105115.1	2	2	2	2	2	2	6592588	2	6476037	59.62	6476037	6476037	1	1	0.00
Pseudomonas monteilii NBRC 103158T	GCF_000621245.1	85	85	61	53	44	32	6308713	85	542100	61.49	204302	115717	10	20	4.52
Pseudomonas moorei CCUG 53114T	GCF_008801475.1	59	44	34	32	27	24	6467828	45	593577	59.71	381195	225570	7	12	0.00
Pseudomonas mosselii DSM 17497T	GCF_000621225.1	55	55	49	44	36	30	6260844	55	633234	64.01	242165	127010	9	18	90.88
Pseudomonas mucidolens NCTC8068T	GCA_900475945.1	1	1	1	1	1	1	5853060	1	5853060	59.09	5853060	5853060	1	1	0.00
Pseudomonas nabeulensis E10BT	GCA_004682045.1	150	143	131	114	85	50	6763512	150	294970	60.28	77761	48944	28	55	0.00
Pseudomonas neustonica SSM26T	GCA_003797945.1	77	77	54	50	37	28	4334573	77	471476	56.22	126007	72311	10	22	0.00
Pseudomonas nitritireducens WZBFD3-5A2T	GCA_010994165.1	12	12	10	9	9	9	6397936	12	1669081	64.77	932199	502769	3	5	0.00
Pseudomonas nitroreducens NBRC 12694T	GCF_002091755.1	40	33	27	26	23	21	6105137	40	1231025	65.01	537643	198456	4	10	0.00
Pseudomonas oceani DSM 100277T	GCF_002903165.1	64	60	44	39	30	20	4155021	64	449228	59.94	175826	92148	7	15	0.00
Pseudomonas oleovorans subsp. oleovorans DSM 1045T	GCF_002197815.1	109	94	72	67	54	34	4852859	109	211992	62.07	104148	57445	16	31	0.00
Pseudomonas orientalis DSM 17489T	GCA_001439815.1	39	29	20	19	18	18	6188637	39	1019307	60.51	465046	291526	5	9	0.00
Pseudomonas oryzihabitans NBRC 102199T	GCF_000730625.1	34	34	32	30	24	21	5027590	34	953810	66.23	433363	135345	4	9	0.00
Pseudomonas otitidis DSM 17224T	GCF_900111835.1	50	50	42	40	33	28	6344741	50	556124	66.85	271825	185555	10	17	40.84
Pseudomonas pachastrellae JCM 12285T	GCF_900114765.1	55	55	41	34	29	25	3934694	55	326956	61.20	153272	115222	10	17	34.28
Pseudomonas palleroniana LMG 23076T	GCA_003031675.1	91	82	71	64	51	40	6119217	87	350723	60.54	134607	89264	14	29	0.05
Pseudomonas panacis DSM 18529T	GCA_007858175.1	46	35	26	25	24	20	6801396	46	931687	61.12	435348	261255	5	10	0.00
Pseudomonas panipatensis CCM 7469T	GCF_900099785.1	34	34	24	24	20	18	5775530	34	850239	65.56	442758	271524	5	9	8.40
Pseudomonas parafulva NBRC 16636T	GCF_000425765.1	32	32	29	28	23	20	4956622	32	990909	62.49	295916	175643	6	11	113.83
Pseudomonas paralactis DSM 29164T	GCA_001439735.1	37	34	23	21	19	18	6015212	37	884981	59.73	652815	301939	4	8	0.00
Pseudomonas pelagia CL-AP6T	GCF_000410875.1	81	72	50	43	32	25	4642307	81	492049	57.41	186161	89996	9	17	0.00
Pseudomonas peli DSM 17833T	GCF_900099645.1	20	20	15	14	11	8	4487120	20	1822137	59.72	1227061	545019	2	3	3.45
Pseudomonas persica VKh13T	GCA_900291015.1	435	49	40	39	34	29	5424028	53	394735	62.92	214623	133228	11	18	0.96
Pseudomonas pertucinogena JCM 11590T	GCF_014646575.1	24	17	11	11	9	9	3065138	24	1107422	62.72	582132	312095	2	4	13.54
Pseudomonas phragmitis S 6 2T	GCA_002056295.1	1	1	1	1	1	1	4035153	1	4035153	60.08	4035153	4035153	1	1	0.00
Pseudomonas piscis MC042T	GCA_009380155.1	20	20	14	13	11	9	6927622	20	2098401	63.56	1496159	654471	2	4	0.00
Pseudomonas plecoglossicida NBRC 103162T	GCA_000730665.1	58	58	51	47	39	31	5347571	58	466409	62.98	172824	93122	10	20	0.56
Pseudomonas poae DSM 14936T	GCA_001439785.1	56	51	40	34	32	30	5883893	56	456710	60.48	226253	135401	9	17	0.00
Pseudomonas pohangensis DSM 17875T	GCF_900105995.1	1	1	1	1	1	1	3769689	1	3769689	59.61	3769689	3769689	1	1	2.65
Pseudomonas profundi M5T	GCF_008638305.1	56	42	32	27	23	18	4209285	49	662940	58.55	278124	146999	6	11	1.71
Pseudomonas prosekii LMG 26867T	GCF_900105155.1	1	1	1	1	1	1	6092055	1	6092055	59.56	6092055	6092055	1	1	1.64
Pseudomonas protegens CHA0T	GCF_900560965.1	1	1	1	1	1	1	6868303	1	6868303	63.39	6868303	6868303	1	1	0.00
Pseudomonas proteolytica DSM 15321T	GCA_007858275.1	107	90	77	75	61	45	6350040	107	308391	60.41	129095	72974	18	34	0.00
Pseudomonas psychrophila CCUG 53877T	GCF_008801485.1	36	31	25	24	23	22	5267922	32	865787	57.48	361652	174319	5	11	0.00
Pseudomonas psychrotolerans DSM 15758T	GCF_900102665.1	61	61	49	44	31	24	5731800	61	652501	65.56	304226	117837	7	15	16.84
Pseudomonas punonensis CECT 8089T	GCF_900142655.1	20	20	18	17	16	15	4809638	20	1476884	61.83	594113	222854	3	7	26.72
Pseudomonas putida NBRC 14164T	GCF_000412675.1	1	1	1	1	1	1	6156701	1	6156701	62.33	6156701	6156701	1	1	0.00
Pseudomonas reidholzensis CCOS 865T	GCF_900536025.1	45	44	42	38	34	26	6162601	45	822324	64.09	261911	178904	7	14	0.00
Pseudomonas reinekei MT1T	GCA_001945365.1	63	53	36	34	33	29	6249573	63	592223	59.17	325950	118360	7	15	0.00
Pseudomonas resinovorans DSM 21078T	GCF_000423545.1	53	53	47	47	36	32	6027681	53	564385	63.58	197842	121283	10	20	63.13
Pseudomonas rhizoryzae RY24T	GCF_005250615.1	45	45	32	29	25	20	5346010	45	552998	64.82	368693	226952	7	11	0.00
Pseudomonas rhizosphaerae DSM 16299T	GCF_000761155.1	1	1	1	1	1	1	4688635	1	4688635	61.99	4688635	4688635	1	1	0.00
Pseudomonas rhodesiae DSM 14020T	GCF_007858255.1	82	77	55	49	44	34	6333130	82	523635	60.24	239322	88253	8	19	0.00
Pseudomonas sabulinigri JCM 14963T	GCF_900105255.1	1	1	1	1	1	1	4030203	1	4030203	59.92	4030203	4030203	1	1	2.48
Pseudomonas sagittaria JCM 18195T	GCF_900115715.1	44	44	35	33	30	20	4607575	44	464453	66.66	208187	128937	7	13	7.27
Pseudomonas salegens CECT 8338T	GCF_900105655.1	1	1	1	1	1	1	3796105	1	3796105	57.69	3796105	3796105	1	1	2.63
Pseudomonas salina XCD-X85T	GCF_008641105.1	45	38	22	22	18	16	4256268	45	752206	57.51	355961	182085	5	9	41.84
Pseudomonas salomonii ICMP 14252T	GCF_900107155.1	39	39	30	29	26	22	6954378	39	871456	59.91	447140	259510	6	11	73.26
Pseudomonas saponiphila DSM 9751T	GCF_900105185.1	4	4	4	4	4	4	7375852	4	4645227	62.79	4645227	2273410	1	2	0.00
Pseudomonas savastanoi pv. savastanoi ICMP4352T	GCF_001401285.1	321	256	158	123	80	38	6012996	290	206343	58.00	55596	32970	34	70	6.25
Pseudomonas saxonica DSM 108989T	GCF_007858365.1	40	36	23	23	20	16	5310198	40	1547637	56.30	551817	239327	3	8	0.00
Pseudomonas segetis CIP 108523T	GCF_900188155.1	16	16	12	11	10	10	4725422	16	1281898	56.71	1179970	320967	2	5	46.03
Pseudomonas seleniipraecipitans LMG 25475T	GCF_900102335.1	18	18	15	15	14	13	4546163	18	1021635	61.51	402243	240754	4	7	14.34
Pseudomonas sichuanensis WCHPs060039T	GCF_003231305.1	180	130	100	93	71	48	6035937	142	222205	63.86	86627	55156	23	45	0.00
Pseudomonas silesiensis A3T	GCF_001661075.1	1	1	1	1	1	1	6823539	1	6823539	59.58	6823539	6823539	1	1	0.01
Pseudomonas simiae CCUG 50988T	GCF_900111895.1	23	23	18	18	16	16	6239853	23	1238362	60.35	750639	330815	4	7	53.69
Pseudomonas soli LMG 27941T	GCF_900110655.1	34	34	29	28	22	18	5644909	34	991515	64.00	357163	209683	5	9	74.47
Pseudomonas straminea JCM 2783T	GCF_900112645.1	21	21	19	17	16	15	4992198	21	926042	63.23	548417	217057	4	7	3.91
Pseudomonas stutzeri CGMCC 1.1803T	GCF_000219605.1	1	1	1	1	1	1	4547930	1	4547930	63.93	4547930	4547930	1	1	0.00
Pseudomonas synxantha NCTC10696T	GCF_901482615.1	1	1	1	1	1	1	6841780	1	6841780	59.62	6841780	6841780	1	1	0.00
Pseudomonas syringae DSM 10604T	GCF_000597765.1	84	76	67	63	52	42	6072447	84	422665	58.96	142141	77899	14	28	0.00
Pseudomonas taeanensis MS-3T	GCF_000498575.2	18	18	14	13	12	12	5454863	18	1851393	60.92	1007976	485884	2	4	1.92
Pseudomonas taetrolens NCTC10697T	GCF_900475285.1	1	1	1	1	1	1	4843871	1	4843871	58.27	4843871	4843871	1	1	0.00
Pseudomonas taiwanensis DSM 21245T	GCF_000425785.1	67	67	48	43	37	32	5415134	67	633911	61.87	174759	116039	10	19	44.25
Pseudomonas thermotolerans DSM 14292T	GCF_000364625.1	75	75	45	39	30	25	3752096	75	310662	66.84	159554	84058	9	18	89.74
Pseudomonas thivervalensis DSM 13194T	GCF_001269655.1	25	23	21	20	19	18	6581995	25	910081	61.18	444792	337665	5	9	0.03
Pseudomonas tolaasii NCPPB 2192T	GCF_002813445.1	1	1	1	1	1	1	6792797	1	6792797	60.58	6792797	6792797	1	1	0.00
Pseudomonas toyotomiensis DSM 26169T	GCF_002741095.1	61	61	34	28	26	22	5474114	61	640995	62.60	291276	187340	7	13	1.88
Pseudomonas tremae ICMP9151T	GCF_001401155.1	510	110	66	59	50	39	5827046	225	364705	57.80	140769	73135	14	28	3.31
Pseudomonas trivialis DSM 14937T	GCF_001439805.1	46	43	32	30	28	24	5587907	46	738396	60.98	288356	182705	7	14	0.00
Pseudomonas umsongensis DSM 16611T	GCF_002236105.1	14	14	13	13	12	11	6701403	14	2245851	59.73	1353286	456846	2	5	0.00
Pseudomonas vancouverensis CCUG 49675T	GCF_008801375.1	214	22	18	18	16	16	6435518	87	891762	59.99	467803	354176	5	9	0.00
Pseudomonas veronii DSM 11331T	GCF_001439695.1	95	87	60	54	50	40	6997867	95	559297	60.72	176093	91089	11	24	0.00
Pseudomonas versuta L10.10T	GCF_001294575.1	1	1	1	1	1	1	5149788	1	5149788	58.23	5149788	5149788	1	1	0.00
Pseudomonas viridiflava ICMP 2848T	GCF_001642795.1	48	48	29	27	26	22	5918918	48	573694	59.39	453916	164709	6	11	20.04
Pseudomonas vranovensis DSM 16006T	GCF_000425805.1	36	36	30	29	24	19	5697807	36	769681	61.53	325087	223858	6	11	26.50
Pseudomonas wadenswilerensis CCOS 864T	GCF_900497695.1	18	17	14	13	13	13	5966371	17	944637	62.39	532738	494253	5	7	0.00
Pseudomonas weihenstephanensis DSM 29166T	GCF_001043055.1	32	24	16	15	13	13	4792107	32	855826	57.31	571018	258145	4	7	0.00
Pseudomonas xanthomarina DSM 18231T	GCF_900129835.1	17	17	14	13	11	11	4308853	17	981939	60.34	627751	380598	3	5	0.00
Pseudomonas xinjiangensis NRRL B-51270T	GCF_900104945.1	1	1	1	1	1	1	3537092	1	3537092	60.69	3537092	3537092	1	1	2.83
Pseudomonas yamanorum LMG 27247T	GCF_900105735.1	1	1	1	1	1	1	7087525	1	7087525	60.34	7087525	7087525	1	1	1.41
Pseudomonas yangonensis MY50T	GCA_009932725.1	301	49	30	28	24	20	5054316	79	823336	62.90	275993	157072	5	12	0.00
Pseudomonas zeshuii KACC 15471T	GCF_900141925.1	33	33	30	30	27	22	5339831	33	690911	55.32	262608	170232	6	12	16.76
Pseudomonas zhaodongensis NEAU-ST5-21T	GCF_003696365.1	27	17	15	12	11	11	4665583	20	1820931	59.58	1235615	309980	2	4	0.09
Rugamonas aquatica FT29WT	GCF_009380215.1	78	41	34	33	27	24	7216417	46	975668	63.79	506213	180823	5	12	1.36
Rugamonas rivuli FT103WT	GCF_009380165.1	45	20	17	16	13	13	6830000	22	1216902	63.92	808642	468590	4	6	1.35
Rugamonas rubra ATCC 43154T	GCF_900114705.1	82	81	56	54	39	33	6830503	82	575274	66.99	208763	135821	10	20	53.66
Stenotrophomonas acidaminiphila JCM13310T	GCA_001431595.1	126	97	81	69	53	21	3940840	122	411365	68.81	71728	36534	15	35	0.00
Stenotrophomonas bentonitica DSM103927T	GCA_013185915.1	12	9	7	7	5	5	4408774	12	2475248	66.47	2475248	1003135	1	2	1.95
Stenotrophomonas chelatiphaga DSM21508T	GCA_001431535.1	148	121	100	86	54	25	3967734	148	193045	66.84	51682	32914	22	46	0.00
Stenotrophomonas daejeonensis JCM16244T	GCA_001431505.1	124	115	100	81	48	21	3284859	124	136087	68.56	46611	25867	23	46	0.00
Stenotrophomonas ginsengisoli DSM24757T	GCA_001431485.1	99	70	56	51	35	27	3373713	98	190491	65.89	85121	57875	13	24	0.00
Stenotrophomonas humi DSM18929T	GCA_001431415.1	92	61	45	43	36	27	4122049	92	275573	64.05	171493	74364	10	19	0.00
Stenotrophomonas indicatrix WS40T	GCA_002750975.1	9	3	3	2	2	2	4556449	3	4130972	66.42	4130972	4130972	1	1	0.00
Stenotrophomonas koreensis DSM17805T	GCA_001431525.1	58	39	33	29	24	20	3029412	57	497147	66.11	188329	77257	6	13	0.00
Stenotrophomonas lactitubi M15T	GCA_002803515.1	7	4	4	3	3	3	4870119	4	4195520	65.88	4195520	4195520	1	1	0.00
Stenotrophomonas maltophilia NCTC10257T	GCA_900186865.1	1	1	1	1	1	1	5004261	1	5004261	66.12	5004261	5004261	1	1	0.00
Stenotrophomonas nitritireducens DSM12575T	GCA_001431425.1	95	52	43	40	33	24	3983487	95	322412	68.34	167790	91642	9	17	0.00
Stenotrophomonas pavanii LMG25348T	GCA_900101175.1	17	17	17	17	16	16	4424001	17	743850	67.24	287499	212395	5	9	73.28
Stenotrophomonas pictorum JCM9942T	GCA_001431585.1	84	74	62	51	39	27	3508292	84	228205	66.01	89339	53460	13	25	0.00
Stenotrophomonas rhizophila DSM14405T	GCA_000661955.1	1	1	1	1	1	1	4648976	1	4648976	67.30	4648976	4648976	1	1	54.81
Stenotrophomonas terrae DSM18941T	GCA_001431465.1	143	101	89	76	50	33	4410319	143	205645	63.89	96150	49388	17	34	0.00
Stenotrophomonas tumulicola JCM30961T	GCA_014117215.1	25	25	22	21	21	14	4335669	25	1276729	65.61	313801	176023	4	8	2.08
Thiopseudomonas denitrificans X2T	GCF_002866065.1	9	9	9	9	9	8	2841088	9	812642	58.98	411115	357185	3	5	12.71
Xanthomonas albilineans CFBP2523T	GCA_002939705.1	148	75	33	29	25	18	3666716	96	369347	63.06	168122	120200	7	13	3.19
Xanthomonas arboricola CFBP2528T	GCA_001013475.1	8	8	8	8	8	7	5084477	8	1301316	65.47	1293571	527807	2	4	21.65
Xanthomonas axonopodis DSM3585T	GCA_001304695.1	325	281	208	161	61	10	4480365	325	79564	64.48	25955	15531	59	115	0.00
Xanthomonas bromi LMG947T	GCA_900092025.1	134	127	91	74	55	31	4840418	132	220128	64.06	99846	42118	17	36	0.00
Xanthomonas campestris ATCC33913T	GCA_000007145.1	1	1	1	1	1	1	5076188	1	5076188	65.07	5076188	5076188	1	1	0.32
Xanthomonas cassavae CFBP4642T	GCA_000454545.1	7	3	3	3	2	2	5270756	7	5197712	65.23	5197712	5197712	1	1	151.00
Xanthomonas citri LMG9322T	GCA_002018575.1	206	134	99	79	59	36	5141632	206	366657	64.64	84312	44008	17	38	0.00
Xanthomonas codiaei CFBP4690T	GCA_002939785.1	110	79	62	55	44	35	5035340	84	358197	66.04	134676	72382	12	25	0.20
Xanthomonas cucurbitae CFBP2542T	GCA_002939885.1	181	107	73	63	45	29	4406750	130	263151	65.45	105102	56526	15	28	2.66
Xanthomonas cynarae CFBP4188T	GCA_002939985.1	102	78	61	55	49	33	5052196	86	295703	63.72	145505	69186	13	26	1.50
Xanthomonas dyei CFBP7245T	GCA_002939865.1	152	109	87	71	55	36	5304262	122	583700	64.28	112759	56662	15	32	0.75
Xanthomonas euvesicatoria LMG27970T	GCA_001401555.1	1491	743	336	147	12	0	4879596	989	42983	64.63	9423	5059	160	334	0.00
Xanthomonas floridensis WHRI8848T	GCA_001642575.1	58	58	44	41	38	31	5254357	58	342870	65.37	150157	117781	12	22	0.00
Xanthomonas hyacinthi CFBP1156T	GCA_009769165.1	2	2	2	2	2	1	4963026	2	4918645	68.03	4918645	4918645	1	1	0.00
Xanthomonas maliensis LMG27592T	GCA_009192945.1	141	115	92	83	60	35	5196983	141	265116	66.18	77591	46293	19	41	0.00
Xanthomonas nasturtii WHRI8853T	GCA_001660815.1	89	89	72	63	53	35	4873681	89	193439	64.47	101995	64856	16	31	0.04
Xanthomonas oryzae ICMP3125T	GCA_004136375.1	1	1	1	1	1	1	4990672	1	4990672	63.69	4990672	4990672	1	1	0.00
Xanthomonas perforans DSM18975T	GCA_013112235.1	3	3	3	3	2	2	5034532	3	4914073	64.91	4914073	4914073	1	1	0.00
Xanthomonas pisi DSM18956T	GCA_001010415.1	345	122	86	74	57	29	4195493	179	191614	64.90	66696	38711	20	40	0.67
Xanthomonas populi CFBP1817T	GCA_002940065.1	407	288	201	138	57	11	4312871	334	89355	63.33	27362	13776	51	107	5.15
Xanthomonas prunicola CFBP8353T	GCA_002846205.1	95	65	32	28	18	15	5312604	77	1428588	63.97	767534	161146	3	6	0.11
Xanthomonas sacchari CFBP4641T	GCA_002940085.1	57	39	34	32	28	23	4914650	47	482729	69.06	222197	161222	8	14	0.12
Xanthomonas theicola CFBP4691T	GCA_014236795.1	2	2	2	2	2	1	4785596	2	4744641	68.17	4744641	4744641	1	1	0.00
Xanthomonas translucens DSM18974T	GCA_000331775.1	551	535	289	153	27	1	4463577	551	55714	67.68	13041	6901	100	215	0.02
Xanthomonas vasicola CFBP2543T	GCA_002939925.1	135	95	74	64	45	34	4914072	110	329505	63.32	135782	60383	13	28	0.12
Xanthomonas vesicatoria LMG911T	GCA_001908725.1	3	3	3	3	3	2	5349905	3	5110163	64.06	5110163	5110163	1	1	0.00
