# Supplementary material for: Phylogenomic Analyses of the Genus Pseudomonas Lead to the Rearrangement of Several Species and the Definition of New Genera
Source: Biology (Basel). 2021 Aug 16;10(8):782. doi: 10.3390/biology10080782 (PMC8389581; doi:10.3390/biology10080782)
Supplement: Supplementary file 1 [file biology-10-00782-s001.zip › biology-1314851/supplementary files/Table S2.xlsx]

## Sheet: Sheet1
Table S2: ANIb values shared among Pseudomonas type strains that are proposed as novel genera and representative type strains belonging to different Pseudomonas and Pseudomonadaceae clades
	Pseudomonas chlororaphis subsp. chlororaphis DSM 50083T	Rugamonas rubra ATCC 43154T	Pseudomonas linyingensis LMG 25967T	Thiopseudomonas denitrificans X2T	Pseudomonas pertucinogena JCM 11590T	Pseudomonas hussainii JCM 19513T	Pseudomonas profundi M5T	Pseudomonas sabulinigri JCM 14963T	Pseudomonas salina XCD-X85T	Azotobacter chroococcum DSM 2286T	Pseudomonas pelagia CL-AP6T	Pseudomonas resinovorans DSM 21078T	Pseudomonas litoralis 2SM5T	Pseudomonas asuensis JCM 13501T	Oblitimonas alkaliphila B4199T	Pseudomonas duriflava CGMCC 1.6858T	Pseudomonas oleovorans subsp. oleovorans DSM 1045T	Pseudomonas asplenii ATCC 23835T	Permianibacter aggregans HW001T	Pseudomonas luteola NBRC 103146T	Pseudomonas bauzanensis DSM 22558T	Pseudomonas formosensis JCM 18415T	Pseudomonas fluorescens NCTC10038T	Pseudomonas pachastrellae JCM 12285T	Pseudomonas straminea JCM 2783T	Pseudomonas zeshuii KACC 15471T	Pseudomonas stutzeri CGMCC 1.1803T	Pseudomonas oryzihabitans NBRC 102199T	Azomonas agilis DSM 375 T	Entomomonas moraniae QZS01	Pseudomonas neustonica SSM26T	Pseudomonas oceani DSM 100277T	Pseudomonas aeruginosa DSM 50071T	Pseudomonas caeni DSM 24390T	Pseudomonas syringae DSM 10604T	Pseudomonas gallaeciensis V113T	Pseudomonas phragmitis S-6-2T	Pseudomonas salegens CECT 8338T	Pseudomonas aestusnigri VGXO14T	Pseudomonas abyssi MT5T	Pseudomonas putida NBRC 14164T	Pseudomonas anguilliseptica DSM 12111T	Pseudomonas xinjiangensis NRRL B-51270T
Pseudomonas chlororaphis subsp. chlororaphis DSM 50083T	100	71.8336	77.982	74.6097	74.5833	74.7204	73.6841	74.2436	73.5955	77.7541	73.5501	78.0972	74.2529	72.914	71.485	73.0057	78.3096	82.2183	71.4709	73.6281	74.7904	74.8988	81.7627	74.8329	78.0891	73.4093	77.5303	76.4328	72.8598	70.2157	73.3289	74.4361	78.1941	71.2389	79.2546	74.5712	74.6643	73.8353	74.6657	74.461	79.5725	78.003	74.2536
Rugamonas rubra ATCC 43154T	71.9023	100	72.6461	71.3396	71.5118	71.4057	70.782	71.2415	70.7197	72.4732	70.7938	71.8082	71.0759	69.5164	69.3007	69.536	72.1168	71.5873	70.5052	70.0103	71.4391	71.8582	71.0918	71.3145	71.7913	69.7114	72.0753	71.9348	70.1143	71.8213	70.4339	71.4543	72.1898	67.8875	71.1188	71.2695	71.2311	70.7559	71.3367	71.3639	71.664	71.3794	71.3198
Pseudomonas linyingensis LMG 25967T	78.0379	72.9547	100	75.4984	75.7698	75.3804	73.9307	74.6108	73.7266	81.1768	73.7189	79.0459	74.7737	73.1079	70.5443	73.1599	79.1553	77.5355	71.3575	73.9194	75.2628	75.9712	76.7185	75.3665	78.8127	73.8506	79.2629	78.2561	72.9734	68.849	73.2234	74.9279	79.7466	70.8716	76.4456	75.3245	75.1926	73.9601	75.1402	75.2731	77.8284	78.1342	74.6657
Thiopseudomonas denitrificans X2T	74.6442	71.4272	75.4583	100	74.1689	73.7199	73.0917	73.3176	72.8365	75.1901	72.8728	74.7197	73.764	72.2606	71.8069	71.9737	74.8579	74.4379	70.7161	72.6863	73.9811	74.3439	73.8855	73.901	74.7078	72.6136	74.7706	74.6937	72.5361	68.967	72.596	73.7752	74.9086	71.9556	73.8587	73.7072	73.8428	73.4224	73.9391	73.7756	74.6574	74.2733	73.2717
Pseudomonas pertucinogena JCM 11590T	74.7702	71.8828	76.0752	74.3165	100	73.713	75.818	75.7584	75.0755	75.5899	75.147	75.0229	78.888	72.2985	70.8401	72.2629	75.3951	74.6654	70.6995	72.7882	79.7829	81.9957	74.0495	76.2666	75.1962	72.6526	75.1705	75.3118	72.4786	68.6459	74.4759	75.9182	75.4396	70.7121	74.0831	76.1548	76.7366	75.3712	76.2584	76.2133	74.8941	74.6123	75.946
Pseudomonas hussainii JCM 19513T	74.6723	71.4433	75.4128	73.5695	73.5636	100	73.0214	73.6871	72.8878	74.9687	73.1695	74.6666	73.4494	72.4507	71.5261	72.4951	75.3953	74.2439	71.0978	72.7746	73.613	73.6085	74.3473	74.1385	74.9577	72.6921	74.8485	74.4944	73.0327	69.7625	73.0277	73.9328	74.711	71.6166	73.9969	73.9671	73.8291	73.199	73.9191	73.9255	74.7719	74.8582	73.404
Pseudomonas profundi M5T	73.4628	70.433	74.0374	72.9127	75.6636	72.8602	100	75.2303	74.988	73.9697	75.2991	73.6194	76.9158	71.8095	70.5885	71.7094	73.8673	73.3393	70.4032	72.2305	76.4187	75.9785	72.9575	75.4801	73.6817	72.2725	74.0367	73.5123	72.0845	69.1294	74.5866	75.2123	73.7441	70.6615	73.0434	75.4448	75.5944	74.6769	75.3786	75.325	73.4075	73.6532	75.7147
Pseudomonas sabulinigri JCM 14963T	74.2197	71.4304	74.7907	73.6167	75.7435	73.8265	75.3755	100	75.094	74.5621	75.6059	73.9987	75.6822	72.495	71.3141	72.1561	74.4722	74.0986	71.1506	72.7944	75.9169	75.9357	73.7341	78.5442	74.2487	72.5615	74.335	74.1876	72.7761	70.4441	80.1248	77.9954	74.3907	70.8442	73.7186	78.4018	76.4406	75.3053	78.2834	78.9504	74.1324	74.1627	75.511
Pseudomonas salina XCD-X85T	73.4756	70.2999	73.789	72.5351	75.1556	72.9687	75.1018	75.1485	100	73.6968	76.7276	73.3654	75.1731	72.1537	70.5213	71.7632	73.7216	73.3992	70.416	72.3767	75.3315	75.2929	73.107	75.0101	73.6927	72.3417	73.6314	73.6	71.9221	69.1285	74.4251	74.7663	73.5673	70.5847	73.14	75.0324	75.5396	74.8465	75.0187	75.0104	73.3459	73.443	74.9568
Azotobacter chroococcum DSM 2286T	77.9104	72.6128	81.2134	75.0972	75.3593	74.816	73.8559	74.4004	73.5629	100	73.6407	78.7816	74.5165	72.7661	70.6385	72.8977	78.9285	77.4335	71.0438	73.5543	75.0912	75.6009	76.3092	75.075	78.5847	73.4468	79.0079	77.7093	73.0622	68.8494	73.1497	74.6546	79.3119	70.8288	76.1341	74.9872	75.0623	73.8058	74.9434	75.0129	77.3459	77.7516	74.4765
Pseudomonas pelagia CL-AP6T	73.2269	70.3207	73.5259	72.7138	74.9763	72.953	75.2296	75.4475	76.5386	73.4766	100	73.1599	75.6257	71.9231	70.7923	71.593	73.5209	73.0164	70.5003	72.2059	75.5179	75.0566	72.8755	75.3403	73.35	72.0948	73.6967	73.0799	71.9522	69.1925	75.0619	75.0812	73.3306	70.8985	72.8857	75.3259	75.7288	75.2563	75.2265	75.2661	73.0803	73.4656	74.934
Pseudomonas resinovorans DSM 21078T	78.1571	71.861	78.8811	74.6857	74.9096	74.6278	73.6069	73.8826	73.4031	78.678	73.2428	100	74.1927	73.2267	70.8644	73.2575	78.8512	77.4978	70.566	73.796	74.5585	74.8968	76.7002	74.6859	78.3845	73.7294	77.7462	77.2093	73.08	68.8867	73.0339	74.3518	78.8938	71.099	76.4263	74.5107	74.4899	73.6746	74.5302	74.5781	77.5995	77.7981	73.946
Pseudomonas litoralis 2SM5T	74.1338	71.1693	74.8421	73.6968	78.8739	73.6503	77.0078	75.723	75.1466	74.6539	76.1115	74.2635	100	72.1526	71.2286	72.1357	74.8193	74.1009	71.1897	72.8282	82.7926	79.1125	73.6934	75.9942	74.4948	72.463	74.479	74.3366	72.701	69.8374	75.0884	75.75	74.4255	71.058	73.659	76.0255	76.4545	75.5852	76.0175	75.8971	74.1669	74.3515	75.7724
Pseudomonas asuensis JCM 13501T	72.8678	69.3183	73.1086	72.3101	72.1482	72.3706	71.9383	72.2819	71.9256	72.7547	71.8377	73.2769	72.2193	100	70.8791	76.2235	73.1608	72.8425	70.036	84.6567	72.26	72.3199	72.4915	72.61	72.8282	84.641	72.9925	73.7378	72.0885	70.1518	71.9545	72.4976	73.0639	70.9554	72.6544	72.528	72.4375	72.2286	72.6254	72.5384	72.8106	73.0454	72.1607
Oblitimonas alkaliphila B4199T	71.5267	70.8136	71.2703	71.8166	70.6961	71.9999	71.4459	71.7629	71.1685	71.3998	71.5903	71.1369	71.4884	71.3272	100	71.4393	71.7052	71.579	70.8369	71.4185	71.3843	71.3128	71.5344	71.7871	71.3602	70.8356	71.4738	71.2002	72.1285	71.9182	71.7427	71.6976	71.2582	73.4559	71.5813	71.7424	71.6583	71.8052	71.6942	71.7419	71.3263	71.7748	71.3269
Pseudomonas duriflava CGMCC 1.6858T	72.8884	69.5327	73.1087	72.0244	72.0964	72.4388	71.9511	72.1235	71.865	73.0068	71.8232	73.3055	71.9728	76.253	71.249	100	73.2592	72.8512	70.1676	76.6543	72.0854	72.4162	72.5269	72.4839	72.9186	76.9049	73.0957	73.9752	72.0498	70.3766	71.9332	72.2911	73.27	70.9164	72.7111	72.3677	72.4757	72.1342	72.4379	72.3458	72.9429	73.136	72.1591
Pseudomonas oleovorans subsp. oleovorans DSM 1045T	78.4067	72.3028	79.3236	74.9355	75.1695	75.2732	73.9204	74.5275	73.7756	78.9854	73.7686	79.0701	74.5338	73.2103	71.1078	73.2069	100	78.0435	71.0456	73.8957	75.0754	75.3657	77.1513	75.3383	80.0624	73.8988	78.7411	77.4294	72.9627	69.2655	73.3264	75.1927	78.6611	71.2796	76.9751	75.5107	75.2753	73.9246	75.4812	75.3891	78.0556	79.7144	74.5475
Pseudomonas asplenii ATCC 23835T	82.2764	71.8477	77.8337	74.4585	74.419	74.5232	73.7484	74.1245	73.5714	77.6249	73.7666	77.6291	74.2082	73.0036	71.7095	73.0032	78.0771	100	71.8215	73.5854	74.5618	74.815	80.278	74.6401	77.4551	73.4406	77.1622	76.1032	72.9474	70.5046	73.2211	74.3724	77.6356	71.2188	78.5675	74.4095	74.677	73.8097	74.5265	74.381	79.3149	77.6095	74.3332
Permianibacter aggregans HW001T	71.0893	70.5237	71.0809	70.5436	70.7105	71.0301	70.2888	70.7356	70.1417	70.9751	70.536	70.821	70.843	70.2144	69.6844	69.7625	71.1259	71.0473	100	70.2803	70.7511	71.0042	70.9545	70.9064	70.9167	70.1093	71.1268	70.8997	70.4198	69.1089	70.1301	70.9048	70.9233	69.0361	71.1677	70.9583	71.0408	70.7608	70.8864	71.0832	71.0536	70.9853	70.7514
Pseudomonas luteola NBRC 103146T	73.3086	69.9183	73.8326	72.5124	72.523	72.6972	72.1874	72.5745	72.3227	73.4633	72.3251	73.77	72.5448	84.6283	70.7581	76.5405	73.8302	73.2249	70.3234	100	72.6071	72.6647	72.9076	72.7945	73.3613	97.8874	73.6474	74.4642	72.2587	69.9297	72.2748	72.8094	73.7836	70.7507	73.0895	72.7897	72.6946	72.597	72.8401	73.0213	73.2389	73.3734	72.4289
Pseudomonas bauzanensis DSM 22558T	74.583	71.097	75.2351	73.9707	79.6773	73.5206	76.3778	75.856	75.2334	75.0265	75.7364	74.5006	82.7544	72.1812	70.8946	72.1497	75.037	74.4402	70.88	72.7153	100	80.6623	73.8137	76.3488	74.8101	72.6607	74.7658	74.7371	72.6355	69.0893	75.0907	75.9758	74.964	70.8632	73.8494	76.3343	76.8349	75.4027	76.2687	76.2935	74.5252	74.4152	75.9085
Pseudomonas formosensis JCM 18415T	74.8461	71.842	76.1508	74.386	82.047	73.9092	76.0389	75.9298	75.1562	75.9686	75.3785	75.1466	78.9984	72.4838	70.7453	72.3908	75.5524	74.8586	70.9621	72.9378	80.6607	100	74.1371	76.7138	75.5581	72.8002	75.381	75.7039	72.6979	68.9232	74.788	76.1563	75.718	70.6245	74.0662	76.6431	77.301	75.4982	76.6358	76.3663	74.9463	74.7976	76.1019
Pseudomonas fluorescens NCTC10038T	81.8337	71.6606	76.9995	74.107	74.2007	74.6344	73.5486	74.0877	73.5294	76.5207	73.5218	76.8065	74.0568	72.7096	71.6344	72.7111	77.2613	80.5378	71.7424	73.2367	74.3992	74.5517	100	74.6213	76.9584	73.0041	76.2322	75.4614	72.9998	70.3032	73.2241	74.2943	76.5532	71.4194	78.2981	74.3337	74.2574	73.7737	74.5448	74.3157	78.441	77.3377	74.0874
Pseudomonas pachastrellae JCM 12285T	74.4738	71.0237	75.3238	74.038	76.2934	74.0774	75.4841	78.4826	74.9589	75.0105	75.4579	74.6836	75.9462	72.6192	71.1185	72.2896	75.1494	74.6315	70.9264	72.9152	76.4164	76.6838	73.8837	100	74.9096	72.681	74.9775	74.4589	72.6486	69.7667	76.8405	81.9886	74.7388	71.1261	73.9185	89.4483	76.7635	75.411	82.1531	89.6422	74.5969	74.5569	75.7121
Pseudomonas straminea JCM 2783T	78.2801	71.8996	78.8629	74.8639	74.9363	75.1454	73.689	74.3675	73.6022	78.6847	73.4918	78.6403	74.2941	73.0159	70.8537	72.9575	80.1033	77.635	70.863	73.5988	74.8025	75.2368	76.9105	74.9163	100	73.5734	78.0663	77.0877	72.7824	68.8843	73.3016	74.4151	78.2696	71.1294	76.6441	74.795	74.7663	73.7197	74.6856	74.8552	77.9543	79.2287	74.1198
Pseudomonas zeshuii KACC 15471T	73.5217	69.4413	73.8474	72.7814	72.6505	72.8537	72.3338	72.5199	72.1892	73.5809	72.281	73.9885	72.453	84.5829	70.6319	76.7905	73.8913	73.3876	69.9913	97.8635	72.6202	72.7018	73.0117	72.9449	73.4454	100	73.7226	74.4904	72.1989	69.7674	72.3463	72.6951	73.7925	70.9476	73.164	72.8994	72.8131	72.6388	72.8623	73.091	73.3495	73.6543	72.5183
Pseudomonas stutzeri CGMCC 1.1803T	77.74	72.2995	79.3688	75.1215	75.0892	75.0256	74.1869	74.3285	73.6374	79.2837	73.8495	78.1989	74.6118	73.1582	71.2944	73.1559	79.0409	77.1654	71.4067	73.987	75.0866	75.3288	76.2373	75.2989	78.3267	73.7561	100	76.951	73.1306	69.6549	73.3255	74.8123	78.4486	71.0356	76.1569	74.9755	75.061	74.074	75.0477	74.9997	77.2301	77.8613	74.4868
Pseudomonas oryzihabitans NBRC 102199T	76.4798	71.9967	78.2389	74.6347	75.1325	74.527	73.6099	74.04	73.5209	77.6997	73.3058	77.2219	74.0915	73.7855	70.3619	73.9086	77.4902	75.8135	70.7634	74.5376	74.6936	75.5408	75.1761	74.6486	76.8919	74.5448	76.6033	100	72.8815	68.8129	73.0603	74.5169	77.9037	70.4859	74.8326	74.5456	74.7559	73.8685	74.4352	74.5567	76.2867	76.0556	73.9429
Azomonas agilis DSM 375T	72.6825	69.9352	72.9289	72.4528	72.1649	72.9291	71.961	72.3746	71.8801	73.256	71.9793	73.0004	72.3607	71.8796	71.5222	71.9334	72.9298	72.632	70.4487	72.0663	72.5206	72.5898	72.5198	72.7479	72.7745	71.9204	73.0685	72.715	100	70.0554	72.0031	72.4569	72.8163	71.5579	72.3575	72.6319	72.3802	72.1847	72.5717	72.5118	72.6869	72.8852	72.0242
Entomomonas moraniae QZS01	69.8732	72.9629	69.9104	69.1733	68.6379	70.4451	69.9632	70.0644	69.7312	69.992	70.1612	69.8921	69.8914	70.3802	71.6915	70.4831	69.9462	69.9446	69.9274	70.1132	69.8527	69.7405	69.8601	70.1905	69.6051	69.6178	70.0156	70.0865	70.4475	100	70.2392	70.166	70.007	70.3456	69.968	70.2221	70.0335	70.2976	70.1316	70.0914	69.8071	69.9349	70.0355
Pseudomonas neustonica SSM26T	73.0546	70.4515	73.2563	72.5609	74.4854	73.0876	74.654	80.0798	74.4413	73.1773	75.2125	73.0755	75.0322	72.1079	71.1971	71.8547	73.2082	72.8804	70.0589	72.2404	75.1727	74.6818	72.6665	76.9533	73.2064	72.1085	73.2752	73.1082	72.2245	70.0216	100	76.6553	73.2543	71.1958	72.7532	76.8244	75.1316	74.5214	76.6328	76.8753	73.0226	73.3729	74.4595
Pseudomonas oceani DSM 100277T	74.2552	71.1828	74.9498	73.723	75.937	73.8539	75.338	77.9711	74.7714	74.75	75.0407	74.3645	75.5949	72.3348	71.0863	72.2882	75.1102	74.3271	70.8442	72.7453	76.0153	76.1415	73.8099	82.0373	74.3471	72.6074	74.7885	74.478	72.5789	69.2443	76.6546	100	74.5283	71.1057	73.7638	82.3849	76.4154	75.1605	86.3298	82.772	74.3811	74.2897	75.371
Pseudomonas aeruginosa DSM 50071T	78.3641	72.53	79.8731	75.1203	75.3393	74.8029	73.9529	74.3875	73.7924	79.4291	73.6479	79.1806	74.4869	73.3557	71.174	73.4572	78.6782	77.7311	71.6919	74.0242	75.1126	75.7684	76.4702	75.0377	78.2734	73.8417	78.311	77.9239	73.1054	69.739	73.5607	74.7821	100	70.8088	76.2201	74.9047	74.9587	74.2348	75.0665	74.8719	77.8016	77.4087	74.6357
Pseudomonas caeni DSM 24390T	71.2071	68.2788	70.9079	72.0107	70.4295	71.5376	70.6037	71.0786	70.7029	70.7345	70.9981	71.002	71.0276	70.9329	73.5068	70.8615	71.1433	71.0537	69.2633	70.8113	70.7661	70.5769	71.4005	71.0555	70.9739	70.8504	71.0335	70.4364	71.5746	70.4453	71.1344	70.9728	70.664	100	71.1629	71.1077	70.6936	70.8786	71.0718	71.0447	71.0012	71.6071	70.5148
Pseudomonas syringae DSM 10604T	79.2951	70.8574	76.4784	74.004	73.8032	73.9137	73.0282	73.5121	73.0934	76.0941	73.0499	76.4873	73.498	72.6741	70.8593	72.6183	76.9392	78.5308	70.9519	73.2132	73.705	74.0152	77.8691	74.0308	76.3615	73.1541	76.0046	74.8357	72.3332	69.0483	72.697	73.7168	76.1444	71.2128	100	73.9667	73.9285	73.2417	73.9296	73.9516	77.6295	76.758	73.5953
Pseudomonas gallaeciensis V113T	74.4424	71.3035	75.3483	73.7423	76.0839	73.9162	75.5267	78.3698	74.9121	75.0803	75.3243	74.6407	75.857	72.4823	70.9853	72.3483	75.6202	74.3174	70.9483	72.9108	76.2694	76.4474	73.9528	89.4099	74.7995	72.8139	74.8711	74.6112	72.8273	69.0809	76.745	82.4172	74.6614	71.0673	73.8941	100	76.7195	75.3406	83.0354	97.5755	74.5185	74.5368	75.6332
Pseudomonas phragmitis S-6-2T	74.6286	71.2954	75.3905	73.8547	76.7064	74.0293	75.6756	76.417	75.4401	75.4029	75.7831	74.6378	76.3249	72.7259	71.2101	72.67	75.2872	74.6387	71.2914	73.1592	76.8504	77.2249	73.8587	76.9098	74.9248	72.9073	74.9377	74.9328	72.753	69.9272	75.1445	76.4055	74.9859	70.7902	73.9839	76.7622	100	76.3696	76.7457	76.7221	74.4665	74.5274	76.0876
Pseudomonas salegens CECT 8338T	73.7206	70.7213	74.0708	73.4002	75.2786	73.3208	74.9255	75.227	74.6881	73.8891	75.4835	73.7639	75.4843	72.421	71.3944	72.2328	73.9726	73.5402	71.1211	72.7851	75.4404	75.5844	73.3785	75.4656	73.763	72.4519	73.9297	73.9098	72.1464	69.9169	74.4845	75.163	74.0146	70.9131	73.4209	75.4281	76.3749	100	75.4127	75.3922	73.6629	73.7322	74.9135
Pseudomonas aestusnigri VGXO14T	74.354	71.0496	75.1541	73.8471	76.0666	73.877	75.4477	78.2226	74.8246	74.9581	75.1421	74.4436	75.752	72.4105	70.7726	72.1896	75.2079	74.2055	70.7795	72.6948	76.1882	76.457	73.8281	82.099	74.6195	72.6292	74.8364	74.3923	72.57	69.1749	76.5689	86.2813	74.7953	70.7887	73.7865	82.9895	76.5973	75.1901	100	82.454	74.2355	74.466	75.5529
Pseudomonas abyssi MT5T	74.3465	71.194	75.2239	73.8351	76.0609	73.9945	75.3754	78.9479	74.9183	75.0414	75.2474	74.4855	75.6926	72.5151	71.1155	72.4506	75.2251	74.0178	70.9732	73.0635	76.1433	76.2467	73.7909	89.651	74.7151	72.9771	74.8301	74.3567	72.9127	69.5354	76.8521	82.8103	74.6523	71.3829	73.8641	97.5423	76.5486	75.2765	82.529	100	74.4072	74.3499	75.5899
Pseudomonas putida NBRC 14164T	79.6394	72.1911	78.2082	74.8185	74.7516	75.0555	73.9178	74.3163	73.8192	77.6768	73.8758	77.8098	74.5102	73.138	71.769	73.1036	78.1611	79.2524	72.2909	73.8227	74.8557	75.1432	78.3993	74.9723	77.9268	73.5784	77.3238	76.5651	73.1633	70.9844	73.5362	74.8145	77.7692	71.0076	77.8115	74.8341	74.863	74.0398	74.7959	74.8888	100	77.6817	74.3356
Pseudomonas anguilliseptica DSM 12111T	78.0927	71.8043	79.12	74.4282	74.7683	74.9546	73.8399	74.2387	73.5893	77.9394	74.863	78.1705	74.5622	73.5141	71.5994	73.4412	79.855	77.5652	71.3922	73.7636	74.7879	74.8536	77.3888	75.8604	79.2966	73.6271	78.308	76.2415	73.0737	70.0357	73.5857	74.5197	77.353	71.7147	76.8952	74.6565	74.6993	73.889	74.7007	74.5565	77.4767	100	74.0322
Pseudomonas xinjiangensis NRRL B-51270T	74.2367	71.3329	74.8527	73.4801	75.9327	73.5679	75.7692	75.561	74.8956	74.6269	75.0442	74.2121	75.7841	72.3997	70.9486	72.1512	74.543	74.2535	71.0012	72.7064	76.1253	76.0617	73.7073	75.7798	74.3266	72.4924	74.4605	74.2744	72.4889	69.3395	74.487	75.4933	74.6177	70.5211	73.8238	75.6841	76.0858	74.8692	75.7873	75.6757	74.1576	73.9454	100
