# Supplementary material for: Phylogenomic Analyses of the Genus Pseudomonas Lead to the Rearrangement of Several Species and the Definition of New Genera
Source: Biology (Basel). 2021 Aug 16;10(8):782. doi: 10.3390/biology10080782 (PMC8389581; doi:10.3390/biology10080782)
Supplement: Supplementary file 1 [file biology-10-00782-s001.zip › biology-1314851/supplementary files/Table S4.xlsx]

## Sheet: Hoja1
Table S4: Digital DNA-DNA Hybridization (dDDH) values of different type strains that are studied for its taxonomic relocation
Query genome	Reference genome	DDH	Model C.I.	Distance	Prob. DDH >= 70%
Pseudomonas luteola NBRC 103146T	Pseudomonas lutea DSM 17257T	19.6	[17.4 - 22%]	0.2239	0
Pseudomonas luteola NBRC 103146T	Pseudomonas zeshuii KACC 15471T	82	[79.2 - 84.6%]	0.021	92.03
Pseudomonas luteola NBRC 103146T	Pseudomonas asuensis JCM 13501T	28.1	[25.7 - 30.6%]	0.1531	0.05
Pseudomonas gallaeciensis V113T	Pseudomonas abyssi MT5T	80.1	[77.2 - 82.7%]	0.0232	90.66
Pseudomonas cissicola CCUG 18839T	Lysobacter enzymogenes ATCC 29487T	21.2	[19 - 23.6%]	0.207	0
Pseudomonas cissicola CCUG 18839T	Pseudomonas aeruginosa DSM 50071T	18.4	[16.2 - 20.8%]	0.2389	0
Pseudomonas cissicola CCUG 18839T	Xanthomonas albilineans CFBP2523T	21.8	[19.6 - 24.3%]	0.201	0
Pseudomonas cissicola CCUG 18839T	Xanthomonas arboricola CFBP2528T	32.8	[30.4 - 35.3%]	0.1279	0.31
Pseudomonas cissicola CCUG 18839T	Xanthomonas axonopodis DSM 3585T	49.2	[46.6 - 51.9%]	0.0734	17.05
Pseudomonas cissicola CCUG 18839T	Xanthomonas bromi LMG 947T	37.2	[34.8 - 39.7%]	0.1094	1.29
Pseudomonas cissicola CCUG 18839T	Xanthomonas campestris ATCC 33913T	29.7	[27.3 - 32.2%]	0.1437	0.09
Pseudomonas cissicola CCUG 18839T	Xanthomonas cassavae CFBP 4642T	32.4	[30 - 34.9%]	0.1299	0.27
Pseudomonas cissicola CCUG 18839T	Xanthomonas citri LMG 9322T	86.7	[84.1 - 88.9%]	0.0157	94.53
Pseudomonas cissicola CCUG 18839T	Xanthomonas codiaei CFBP 4690T	31.4	[29 - 33.9%]	0.1346	0.19
Pseudomonas cissicola CCUG 18839T	Xanthomonas cucurbitae CFBP 2542T	30.6	[28.2 - 33.1%]	0.1389	0.14
Pseudomonas cissicola CCUG 18839T	Xanthomonas cynarae CFBP 4188T	32.3	[29.9 - 34.8%]	0.1305	0.26
Pseudomonas cissicola CCUG 18839T	Xanthomonas dyei CFBP 7245T	31.6	[29.2 - 34.1%]	0.1338	0.2
Pseudomonas cissicola CCUG 18839T	Xanthomonas euvesicatoria LMG 27970T	55.8	[53.1 - 58.6%]	0.0593	37.91
Pseudomonas cissicola CCUG 18839T	Xanthomonas floridensis WHRI 8848T	31.8	[29.4 - 34.3%]	0.1327	0.22
Pseudomonas cissicola CCUG 18839T	Xanthomonas hyacinthi CFBP 1156T	23.2	[20.9 - 25.7%]	0.1886	0
Pseudomonas cissicola CCUG 18839T	Xanthomonas maliensis LMG 27592T	26	[23.7 - 28.5%]	0.1668	0.02
Pseudomonas cissicola CCUG 18839T	Xanthomonas nasturtii WHRI 8853T	36.3	[33.8 - 38.8%]	0.1131	0.97
Pseudomonas cissicola CCUG 18839T	Xanthomonas oryzae ICMP 3125T	39.1	[36.6 - 41.6%]	0.1026	2.15
Pseudomonas cissicola CCUG 18839T	Xanthomonas perforans DSM 18975T	55.3	[52.5 - 58%]	0.0604	35.88
Pseudomonas cissicola CCUG 18839T	Xanthomonas pisi DSM 18956T	31.9	[29.5 - 34.4%]	0.1323	0.22
Pseudomonas cissicola CCUG 18839T	Xanthomonas populi CFBP 1817T	31.2	[28.8 - 33.7%]	0.1357	0.17
Pseudomonas cissicola CCUG 18839T	Xanthomonas prunicola CFBP 8353T	38.6	[36.1 - 41.1%]	0.1042	1.89
Pseudomonas cissicola CCUG 18839T	Xanthomonas sacchari CFBP 4641T	23	[20.7 - 25.5%]	0.1902	0
Pseudomonas cissicola CCUG 18839T	Xanthomonas theicola CFBP 4691T	23.2	[20.9 - 25.7%]	0.1887	0
Pseudomonas cissicola CCUG 18839T	Xanthomonas translucens DSM 18974T	24.1	[21.8 - 26.6%]	0.1811	0.01
Pseudomonas cissicola CCUG 18839T	Xanthomonas vasicola CFBP 2543T	39.2	[36.7 - 41.7%]	0.1022	2.2
Pseudomonas cissicola CCUG 18839T	Xanthomonas vesicatoria LMG 911T	31.1	[28.7 - 33.6%]	0.1365	0.16
Pseudomonas geniculata ATCC 19374T	Lysobacter enzymogenes ATCC 29487T	21.2	[19 - 23.7%]	0.2066	0
Pseudomonas geniculata ATCC 19374T	Pseudomonas aeruginosa DSM 50071T	17.6	[15.5 - 20%]	0.2495	0
Pseudomonas geniculata ATCC 19374T	Stenotrophomonas acidaminiphila JCM 13310T	23.6	[21.3 - 26.1%]	0.1848	0
Pseudomonas geniculata ATCC 19374T	Stenotrophomonas bentonitica DSM 103927T	24.9	[22.6 - 27.4%]	0.1746	0.01
Pseudomonas geniculata ATCC 19374T	Stenotrophomonas chelatiphaga DSM 21508T	25.5	[23.1 - 27.9%]	0.1708	0.01
Pseudomonas geniculata ATCC 19374T	Stenotrophomonas daejeonensis JCM 16244T	23.7	[21.4 - 26.1%]	0.1847	0
Pseudomonas geniculata ATCC 19374T	Stenotrophomonas ginsengisoli DSM 24757T	21.5	[19.2 - 23.9%]	0.2044	0
Pseudomonas geniculata ATCC 19374T	Stenotrophomonas humi DSM 18929T	22.4	[20.2 - 24.9%]	0.1952	0
Pseudomonas geniculata ATCC 19374T	Stenotrophomonas indicatrix WS40T	32.2	[29.8 - 34.7%]	0.1309	0.25
Pseudomonas geniculata ATCC 19374T	Stenotrophomonas koreensis DSM 17805T	21.3	[19 - 23.7%]	0.2066	0
Pseudomonas geniculata ATCC 19374T	Stenotrophomonas lactitubi M15T	32.4	[30 - 34.9%]	0.13	0.27
Pseudomonas geniculata ATCC 19374T	Stenotrophomonas maltophilia NCTC 10257T	48.5	[45.9 - 51.1%]	0.0753	15.1
Pseudomonas geniculata ATCC 19374T	Stenotrophomonas nitritireducens DSM 12575T	23.9	[21.6 - 26.4%]	0.1828	0
Pseudomonas geniculata ATCC 19374T	Stenotrophomonas pavanii LMG 25348T	42.3	[39.8 - 44.8%]	0.0922	4.65
Pseudomonas geniculata ATCC 19374T	Stenotrophomonas pictorum JCM 9942T	22.7	[20.4 - 25.2%]	0.1928	0
Pseudomonas geniculata ATCC 19374T	Stenotrophomonas rhizophila DSM 14405T	24.5	[22.2 - 27%]	0.1776	0.01
Pseudomonas geniculata ATCC 19374T	Stenotrophomonas terrae DSM 18941T	22.7	[20.4 - 25.1%]	0.1932	0
Pseudomonas geniculata ATCC 19374T	Stenotrophomonas tumulicola JCM 30961T	25.3	[22.9 - 27.7%]	0.1722	0.01
