# Supplementary material for: Phylogenomic Analyses of the Genus Pseudomonas Lead to the Rearrangement of Several Species and the Definition of New Genera
Source: Biology (Basel). 2021 Aug 16;10(8):782. doi: 10.3390/biology10080782 (PMC8389581; doi:10.3390/biology10080782)
Supplement: Supplementary file 1 [file biology-10-00782-s001.zip › biology-1314851/supplementary files/Table S6.xlsx]

## Sheet: aai_generos
Table S6: AAIb values shared among Pseudomonas type strains that are proposed as novel genera and representative type strains belonging to different Pseudomonas and Pseudomonadaceae clades
Genome 1	Genome 2	AAI	CDS count 1	CDS count 2	Matched count	Proteome cov.	ID param.	Cov. param.
Pseudomonas anguilliseptica DSM 12111T	Pseudomonas anguilliseptica DSM 12111T	100	5190	5190	4879	0.940077	0.4	0.5
Pseudomonas anguilliseptica DSM 12111T	Pseudomonas chlororaphis subsp. chlororaphis DSM 50083T	75.0877	5190	6097	2674	0.473819	0.4	0.5
Pseudomonas anguilliseptica DSM 12111T	Azomonas agilis DSM 375T	70.0605	5190	3083	1655	0.400097	0.4	0.5
Pseudomonas anguilliseptica DSM 12111T	Pseudomonas sabulinigri JCM 14963T	65.9457	5190	3652	2163	0.489256	0.4	0.5
Pseudomonas anguilliseptica DSM 12111T	Permianibacter aggregans HW001T	56.3127	5190	3796	1236	0.275095	0.4	0.5
Pseudomonas anguilliseptica DSM 12111T	Pseudomonas duriflava CGMCC 1.6858T	71.7271	5190	4728	2116	0.426699	0.4	0.5
Pseudomonas anguilliseptica DSM 12111T	Pseudomonas oryzihabitans NBRC 102199T	70.1316	5190	4628	2104	0.428601	0.4	0.5
Pseudomonas anguilliseptica DSM 12111T	Pseudomonas abyssi MT5T	65.7929	5190	4061	2160	0.466977	0.4	0.5
Pseudomonas anguilliseptica DSM 12111T	Pseudomonas luteola NBRC 103146T	71.3117	5190	5101	2145	0.416869	0.4	0.5
Pseudomonas anguilliseptica DSM 12111T	Oblitimonas alkaliphila B4199T	67.9272	5190	2371	1504	0.397831	0.4	0.5
Pseudomonas anguilliseptica DSM 12111T	Entomomonas moraniae QZS01T	64.3852	5190	3093	1301	0.314137	0.4	0.5
Pseudomonas anguilliseptica DSM 12111T	Pseudomonas hussainii JCM 19513T	69.3278	5190	3465	2447	0.565453	0.4	0.5
Pseudomonas anguilliseptica DSM 12111T	Pseudomonas oceani DSM 100277T	65.9773	5190	3843	2145	0.474925	0.4	0.5
Pseudomonas anguilliseptica DSM 12111T	Pseudomonas litoralis 2SM5T	66.3267	5190	3807	1853	0.411915	0.4	0.5
Pseudomonas anguilliseptica DSM 12111T	Pseudomonas asuensis JCM 13501T	71.2549	5190	5110	2162	0.419806	0.4	0.5
Pseudomonas anguilliseptica DSM 12111T	Rugamonas rubra ATCC 43154T	54.7586	5190	5968	1269	0.22746	0.4	0.5
Pseudomonas anguilliseptica DSM 12111T	Pseudomonas linyingensis LMG 25967T	74.5376	5190	4368	2171	0.454279	0.4	0.5
Pseudomonas anguilliseptica DSM 12111T	Pseudomonas straminea JCM 2783T	78.5213	5190	4588	2588	0.529352	0.4	0.5
Pseudomonas anguilliseptica DSM 12111T	Pseudomonas xinjiangensis NRRL B-51270T	66.0681	5190	3282	1929	0.455382	0.4	0.5
Pseudomonas anguilliseptica DSM 12111T	Pseudomonas stutzeri CGMCC 1.1803T	75.927	5190	4188	2409	0.513756	0.4	0.5
Pseudomonas anguilliseptica DSM 12111T	Pseudomonas asplenii ATCC 23835T	74.8071	5190	5702	2518	0.462358	0.4	0.5
Pseudomonas anguilliseptica DSM 12111T	Thiopseudomonas denitrificans X2T	66.8176	5190	2597	1617	0.415308	0.4	0.5
Pseudomonas anguilliseptica DSM 12111T	Pseudomonas fluorescens NCTC10038T	74.3103	5190	6023	2563	0.457148	0.4	0.5
Pseudomonas anguilliseptica DSM 12111T	Pseudomonas aestusnigri VGXO14T	65.9961	5190	3544	2108	0.482711	0.4	0.5
Pseudomonas anguilliseptica DSM 12111T	Pseudomonas profundi M5T	66.1572	5190	3898	1944	0.427817	0.4	0.5
Pseudomonas anguilliseptica DSM 12111T	Pseudomonas pertucinogena JCM 11590T	66.4847	5190	2880	1776	0.440149	0.4	0.5
Pseudomonas anguilliseptica DSM 12111T	Pseudomonas formosensis JCM 18415T	66.4709	5190	3198	1800	0.429185	0.4	0.5
Pseudomonas anguilliseptica DSM 12111T	Pseudomonas syringae DSM 10604T	74.2724	5190	5237	2332	0.4473	0.4	0.5
Pseudomonas anguilliseptica DSM 12111T	Pseudomonas salegens CECT 8338T	65.5363	5190	3439	1920	0.445011	0.4	0.5
Pseudomonas anguilliseptica DSM 12111T	Pseudomonas salina XCD-X85T	66.0955	5190	3858	2014	0.445181	0.4	0.5
Pseudomonas anguilliseptica DSM 12111T	Pseudomonas gallaeciensis V113T	65.7199	5190	3963	2173	0.474817	0.4	0.5
Pseudomonas anguilliseptica DSM 12111T	Pseudomonas pachastrellae JCM 12285T	65.8962	5190	3725	2110	0.47336	0.4	0.5
Pseudomonas anguilliseptica DSM 12111T	Pseudomonas aeruginosa DSM 50071T	74.7166	5190	5789	2831	0.515712	0.4	0.5
Pseudomonas anguilliseptica DSM 12111T	Pseudomonas caeni DSM 24390T	69.5842	5190	2805	1838	0.459787	0.4	0.5
Pseudomonas anguilliseptica DSM 12111T	Pseudomonas resinovorans DSM 21078T	77.584	5190	5601	2933	0.543601	0.4	0.5
Pseudomonas anguilliseptica DSM 12111T	Pseudomonas bauzanensis DSM 22558T	66.7334	5190	3293	1895	0.446776	0.4	0.5
Pseudomonas anguilliseptica DSM 12111T	Pseudomonas neustonica SSM26T	65.8022	5190	4061	2149	0.464598	0.4	0.5
Pseudomonas anguilliseptica DSM 12111T	Pseudomonas phragmitis S-6-2T	66.9638	5190	3710	2131	0.478876	0.4	0.5
Pseudomonas anguilliseptica DSM 12111T	Azotobacter chroococcum DSM 2286T	74.8435	5190	4574	2115	0.433224	0.4	0.5
Pseudomonas anguilliseptica DSM 12111T	Pseudomonas oleovorans subsp. oleovorans DSM 1045T	80.4848	5190	4759	2825	0.567896	0.4	0.5
Pseudomonas anguilliseptica DSM 12111T	Pseudomonas putida NBRC 4164T	73.78	5190	5505	2445	0.457223	0.4	0.5
Pseudomonas anguilliseptica DSM 12111T	Pseudomonas pelagia CL-AP6T	66.3118	5190	4247	2131	0.451627	0.4	0.5
Pseudomonas chlororaphis subsp. chlororaphis DSM 50083T	Pseudomonas anguilliseptica DSM 12111T	75.0877	6097	5190	2674	0.473819	0.4	0.5
Pseudomonas chlororaphis subsp. chlororaphis DSM 50083T	Pseudomonas chlororaphis subsp. chlororaphis DSM 50083T	100	6097	6097	6093	0.999344	0.4	0.5
Pseudomonas chlororaphis subsp. chlororaphis DSM 50083T	Azomonas agilis DSM 375T	68.9713	6097	3083	1814	0.395207	0.4	0.5
Pseudomonas chlororaphis subsp. chlororaphis DSM 50083T	Pseudomonas sabulinigri JCM 14963T	64.9032	6097	3652	2103	0.431429	0.4	0.5
Pseudomonas chlororaphis subsp. chlororaphis DSM 50083T	Permianibacter aggregans HW001T	56.2297	6097	3796	1209	0.244415	0.4	0.5
Pseudomonas chlororaphis subsp. chlororaphis DSM 50083T	Pseudomonas duriflava CGMCC 1.6858T	70.6265	6097	4728	2596	0.47963	0.4	0.5
Pseudomonas chlororaphis subsp. chlororaphis DSM 50083T	Pseudomonas oryzihabitans NBRC 102199T	69.1867	6097	4628	2810	0.524009	0.4	0.5
Pseudomonas chlororaphis subsp. chlororaphis DSM 50083T	Pseudomonas abyssi MT5T	64.7271	6097	4061	2118	0.417011	0.4	0.5
Pseudomonas chlororaphis subsp. chlororaphis DSM 50083T	Pseudomonas luteola NBRC 103146T	70.4459	6097	5101	2762	0.493302	0.4	0.5
Pseudomonas chlororaphis subsp. chlororaphis DSM 50083T	Oblitimonas alkaliphila B4199T	66.4559	6097	2371	1558	0.367974	0.4	0.5
Pseudomonas chlororaphis subsp. chlororaphis DSM 50083T	Entomomonas moraniae QZS01T	63.3408	6097	3093	1478	0.321654	0.4	0.5
Pseudomonas chlororaphis subsp. chlororaphis DSM 50083T	Pseudomonas hussainii JCM 19513T	68.2995	6097	3465	2168	0.453462	0.4	0.5
Pseudomonas chlororaphis subsp. chlororaphis DSM 50083T	Pseudomonas oceani DSM 100277T	64.9982	6097	3843	2066	0.415694	0.4	0.5
Pseudomonas chlororaphis subsp. chlororaphis DSM 50083T	Pseudomonas litoralis 2SM5T	64.9939	6097	3807	1917	0.387116	0.4	0.5
Pseudomonas chlororaphis subsp. chlororaphis DSM 50083T	Pseudomonas asuensis JCM 13501T	70.1875	6097	5110	2763	0.493085	0.4	0.5
Pseudomonas chlororaphis subsp. chlororaphis DSM 50083T	Rugamonas rubra ATCC 43154T	55.0512	6097	5968	1547	0.256444	0.4	0.5
Pseudomonas chlororaphis subsp. chlororaphis DSM 50083T	Pseudomonas linyingensis LMG 25967T	72.0764	6097	4368	2363	0.451601	0.4	0.5
Pseudomonas chlororaphis subsp. chlororaphis DSM 50083T	Pseudomonas straminea JCM 2783T	73.5279	6097	4588	2994	0.560412	0.4	0.5
Pseudomonas chlororaphis subsp. chlororaphis DSM 50083T	Pseudomonas xinjiangensis NRRL B-51270T	65.0198	6097	3282	1898	0.404734	0.4	0.5
Pseudomonas chlororaphis subsp. chlororaphis DSM 50083T	Pseudomonas stutzeri CGMCC 1.1803T	73.3573	6097	4188	2545	0.494895	0.4	0.5
Pseudomonas chlororaphis subsp. chlororaphis DSM 50083T	Pseudomonas asplenii ATCC 23835T	83.2477	6097	5702	3863	0.654801	0.4	0.5
Pseudomonas chlororaphis subsp. chlororaphis DSM 50083T	Thiopseudomonas denitrificans X2T	65.8182	6097	2597	1613	0.371061	0.4	0.5
Pseudomonas chlororaphis subsp. chlororaphis DSM 50083T	Pseudomonas fluorescens NCTC10038T	83.5685	6097	6023	4108	0.677888	0.4	0.5
Pseudomonas chlororaphis subsp. chlororaphis DSM 50083T	Pseudomonas aestusnigri VGXO14T	65.3425	6097	3544	1998	0.41448	0.4	0.5
Pseudomonas chlororaphis subsp. chlororaphis DSM 50083T	Pseudomonas profundi M5T	64.9057	6097	3898	1998	0.3998	0.4	0.5
Pseudomonas chlororaphis subsp. chlororaphis DSM 50083T	Pseudomonas pertucinogena JCM 11590T	65.3314	6097	2880	1829	0.407486	0.4	0.5
Pseudomonas chlororaphis subsp. chlororaphis DSM 50083T	Pseudomonas formosensis JCM 18415T	65.2914	6097	3198	1887	0.406025	0.4	0.5
Pseudomonas chlororaphis subsp. chlororaphis DSM 50083T	Pseudomonas syringae DSM 10604T	78.9912	6097	5237	3330	0.587612	0.4	0.5
Pseudomonas chlororaphis subsp. chlororaphis DSM 50083T	Pseudomonas salegens CECT 8338T	64.572	6097	3439	1824	0.38255	0.4	0.5
Pseudomonas chlororaphis subsp. chlororaphis DSM 50083T	Pseudomonas salina XCD-X85T	65.006	6097	3858	1955	0.392767	0.4	0.5
Pseudomonas chlororaphis subsp. chlororaphis DSM 50083T	Pseudomonas gallaeciensis V113T	64.7193	6097	3963	2104	0.41829	0.4	0.5
Pseudomonas chlororaphis subsp. chlororaphis DSM 50083T	Pseudomonas pachastrellae JCM 12285T	65.1388	6097	3725	2008	0.408878	0.4	0.5
Pseudomonas chlororaphis subsp. chlororaphis DSM 50083T	Pseudomonas aeruginosa DSM 50071T	73.2309	6097	5789	3762	0.633014	0.4	0.5
Pseudomonas chlororaphis subsp. chlororaphis DSM 50083T	Pseudomonas caeni DSM 24390T	68.1176	6097	2805	1805	0.405527	0.4	0.5
Pseudomonas chlororaphis subsp. chlororaphis DSM 50083T	Pseudomonas resinovorans DSM 21078T	75.0987	6097	5601	3239	0.55377	0.4	0.5
Pseudomonas chlororaphis subsp. chlororaphis DSM 50083T	Pseudomonas bauzanensis DSM 22558T	65.5403	6097	3293	1958	0.417039	0.4	0.5
Pseudomonas chlororaphis subsp. chlororaphis DSM 50083T	Pseudomonas neustonica SSM26T	64.7119	6097	4061	2083	0.41012	0.4	0.5
Pseudomonas chlororaphis subsp. chlororaphis DSM 50083T	Pseudomonas phragmitis S-6-2T	65.6559	6097	3710	2034	0.414806	0.4	0.5
Pseudomonas chlororaphis subsp. chlororaphis DSM 50083T	Azotobacter chroococcum DSM 2286T	72.5234	6097	4574	2457	0.4605	0.4	0.5
Pseudomonas chlororaphis subsp. chlororaphis DSM 50083T	Pseudomonas oleovorans subsp. oleovorans DSM 1045T	75.039	6097	4759	2677	0.493183	0.4	0.5
Pseudomonas chlororaphis subsp. chlororaphis DSM 50083T	Pseudomonas putida NBRC 4164T	77.291	6097	5505	3643	0.627995	0.4	0.5
Pseudomonas chlororaphis subsp. chlororaphis DSM 50083T	Pseudomonas pelagia CL-AP6T	65.0972	6097	4247	2150	0.4157	0.4	0.5
Azomonas agilis DSM 375T	Pseudomonas anguilliseptica DSM 12111T	70.0605	3083	5190	1655	0.400097	0.4	0.5
Azomonas agilis DSM 375T	Pseudomonas chlororaphis subsp. chlororaphis DSM 50083T	68.9713	3083	6097	1814	0.395207	0.4	0.5
Azomonas agilis DSM 375T	Azomonas agilis DSM 375T	100	3083	3083	3064	0.993837	0.4	0.5
Azomonas agilis DSM 375T	Pseudomonas sabulinigri JCM 14963T	64.8743	3083	3652	1498	0.44484	0.4	0.5
Azomonas agilis DSM 375T	Permianibacter aggregans HW001T	56.7685	3083	3796	962	0.279692	0.4	0.5
Azomonas agilis DSM 375T	Pseudomonas duriflava CGMCC 1.6858T	68.5533	3083	4728	1636	0.418896	0.4	0.5
Azomonas agilis DSM 375T	Pseudomonas oryzihabitans NBRC 102199T	68.1963	3083	4628	1703	0.441707	0.4	0.5
Azomonas agilis DSM 375T	Pseudomonas abyssi MT5T	64.8502	3083	4061	1525	0.426932	0.4	0.5
Azomonas agilis DSM 375T	Pseudomonas luteola NBRC 103146T	68.6336	3083	5101	1676	0.40958	0.4	0.5
Azomonas agilis DSM 375T	Oblitimonas alkaliphila B4199T	66.0086	3083	2371	1334	0.489182	0.4	0.5
Azomonas agilis DSM 375T	Entomomonas moraniae QZS01T	64.1177	3083	3093	1217	0.394106	0.4	0.5
Azomonas agilis DSM 375T	Pseudomonas hussainii JCM 19513T	67.4451	3083	3465	1479	0.451741	0.4	0.5
Azomonas agilis DSM 375T	Pseudomonas oceani DSM 100277T	65.0015	3083	3843	1527	0.440947	0.4	0.5
Azomonas agilis DSM 375T	Pseudomonas litoralis 2SM5T	65.0595	3083	3807	1431	0.415385	0.4	0.5
Azomonas agilis DSM 375T	Pseudomonas asuensis JCM 13501T	68.4736	3083	5110	1679	0.409862	0.4	0.5
Azomonas agilis DSM 375T	Rugamonas rubra ATCC 43154T	54.4147	3083	5968	1009	0.222959	0.4	0.5
Azomonas agilis DSM 375T	Pseudomonas linyingensis LMG 25967T	70.8047	3083	4368	1747	0.46893	0.4	0.5
Azomonas agilis DSM 375T	Pseudomonas straminea JCM 2783T	69.5341	3083	4588	1788	0.466171	0.4	0.5
Azomonas agilis DSM 375T	Pseudomonas xinjiangensis NRRL B-51270T	65.1795	3083	3282	1438	0.451846	0.4	0.5
Azomonas agilis DSM 375T	Pseudomonas stutzeri CGMCC 1.1803T	71.3609	3083	4188	1771	0.487141	0.4	0.5
Azomonas agilis DSM 375T	Pseudomonas asplenii ATCC 23835T	68.988	3083	5702	1760	0.400683	0.4	0.5
Azomonas agilis DSM 375T	Thiopseudomonas denitrificans X2T	65.9108	3083	2597	1369	0.482042	0.4	0.5
Azomonas agilis DSM 375T	Pseudomonas fluorescens NCTC10038T	68.6961	3083	6023	1761	0.386778	0.4	0.5
Azomonas agilis DSM 375T	Pseudomonas aestusnigri VGXO14T	64.9269	3083	3544	1520	0.458729	0.4	0.5
Azomonas agilis DSM 375T	Pseudomonas profundi M5T	64.8133	3083	3898	1456	0.417132	0.4	0.5
Azomonas agilis DSM 375T	Pseudomonas pertucinogena JCM 11590T	65.3839	3083	2880	1388	0.465537	0.4	0.5
Azomonas agilis DSM 375T	Pseudomonas formosensis JCM 18415T	65.5982	3083	3198	1435	0.456934	0.4	0.5
Azomonas agilis DSM 375T	Pseudomonas syringae DSM 10604T	68.9403	3083	5237	1711	0.411298	0.4	0.5
Azomonas agilis DSM 375T	Pseudomonas salegens CECT 8338T	64.972	3083	3439	1404	0.430543	0.4	0.5
Azomonas agilis DSM 375T	Pseudomonas salina XCD-X85T	64.7895	3083	3858	1442	0.415502	0.4	0.5
Azomonas agilis DSM 375T	Pseudomonas gallaeciensis V113T	64.8819	3083	3963	1530	0.434289	0.4	0.5
Azomonas agilis DSM 375T	Pseudomonas pachastrellae JCM 12285T	64.9421	3083	3725	1518	0.445946	0.4	0.5
Azomonas agilis DSM 375T	Pseudomonas aeruginosa DSM 50071T	69.848	3083	5789	1819	0.410054	0.4	0.5
Azomonas agilis DSM 375T	Pseudomonas caeni DSM 24390T	67.0283	3083	2805	1485	0.504416	0.4	0.5
Azomonas agilis DSM 375T	Pseudomonas resinovorans DSM 21078T	70.7753	3083	5601	1790	0.412252	0.4	0.5
Azomonas agilis DSM 375T	Pseudomonas bauzanensis DSM 22558T	65.5302	3083	3293	1462	0.458595	0.4	0.5
Azomonas agilis DSM 375T	Pseudomonas neustonica SSM26T	64.6984	3083	4061	1504	0.421053	0.4	0.5
Azomonas agilis DSM 375T	Pseudomonas phragmitis S-6-2T	65.8765	3083	3710	1497	0.440748	0.4	0.5
Azomonas agilis DSM 375T	Azotobacter chroococcum DSM 2286T	71.6004	3083	4574	2048	0.534935	0.4	0.5
Azomonas agilis DSM 375T	Pseudomonas oleovorans subsp. oleovorans DSM 1045T	70.532	3083	4759	1739	0.443509	0.4	0.5
Azomonas agilis DSM 375T	Pseudomonas putida NBRC 4164T	68.6703	3083	5505	1803	0.419888	0.4	0.5
Azomonas agilis DSM 375T	Pseudomonas pelagia CL-AP6T	64.5479	3083	4247	1525	0.416098	0.4	0.5
Pseudomonas sabulinigri JCM 14963T	Pseudomonas anguilliseptica DSM 12111T	65.9457	3652	5190	2163	0.489256	0.4	0.5
Pseudomonas sabulinigri JCM 14963T	Pseudomonas chlororaphis subsp. chlororaphis DSM 50083T	64.9032	3652	6097	2103	0.431429	0.4	0.5
Pseudomonas sabulinigri JCM 14963T	Azomonas agilis DSM 375T	64.8743	3652	3083	1498	0.44484	0.4	0.5
Pseudomonas sabulinigri JCM 14963T	Pseudomonas sabulinigri JCM 14963T	100	3652	3652	3645	0.998083	0.4	0.5
Pseudomonas sabulinigri JCM 14963T	Permianibacter aggregans HW001T	56.4598	3652	3796	1148	0.308271	0.4	0.5
Pseudomonas sabulinigri JCM 14963T	Pseudomonas duriflava CGMCC 1.6858T	65.2222	3652	4728	1839	0.438902	0.4	0.5
Pseudomonas sabulinigri JCM 14963T	Pseudomonas oryzihabitans NBRC 102199T	64.5124	3652	4628	1853	0.447585	0.4	0.5
Pseudomonas sabulinigri JCM 14963T	Pseudomonas abyssi MT5T	80.0307	3652	4061	3012	0.781019	0.4	0.5
Pseudomonas sabulinigri JCM 14963T	Pseudomonas luteola NBRC 103146T	65.0616	3652	5101	1865	0.42614	0.4	0.5
Pseudomonas sabulinigri JCM 14963T	Oblitimonas alkaliphila B4199T	64.1425	3652	2371	1402	0.465549	0.4	0.5
Pseudomonas sabulinigri JCM 14963T	Entomomonas moraniae QZS01T	62.3503	3652	3093	1162	0.344552	0.4	0.5
Pseudomonas sabulinigri JCM 14963T	Pseudomonas hussainii JCM 19513T	65.4476	3652	3465	1935	0.543768	0.4	0.5
Pseudomonas sabulinigri JCM 14963T	Pseudomonas oceani DSM 100277T	79.6044	3652	3843	2896	0.772782	0.4	0.5
Pseudomonas sabulinigri JCM 14963T	Pseudomonas litoralis 2SM5T	73.8697	3652	3807	2262	0.606516	0.4	0.5
Pseudomonas sabulinigri JCM 14963T	Pseudomonas asuensis JCM 13501T	65.0267	3652	5110	1863	0.425245	0.4	0.5
Pseudomonas sabulinigri JCM 14963T	Rugamonas rubra ATCC 43154T	54.4395	3652	5968	1161	0.241372	0.4	0.5
Pseudomonas sabulinigri JCM 14963T	Pseudomonas linyingensis LMG 25967T	66.1667	3652	4368	1913	0.477057	0.4	0.5
Pseudomonas sabulinigri JCM 14963T	Pseudomonas straminea JCM 2783T	65.3797	3652	4588	2048	0.497087	0.4	0.5
Pseudomonas sabulinigri JCM 14963T	Pseudomonas xinjiangensis NRRL B-51270T	74.2235	3652	3282	2440	0.703778	0.4	0.5
Pseudomonas sabulinigri JCM 14963T	Pseudomonas stutzeri CGMCC 1.1803T	66.2112	3652	4188	2217	0.565561	0.4	0.5
Pseudomonas sabulinigri JCM 14963T	Pseudomonas asplenii ATCC 23835T	64.8821	3652	5702	2008	0.429335	0.4	0.5
Pseudomonas sabulinigri JCM 14963T	Thiopseudomonas denitrificans X2T	63.6567	3652	2597	1489	0.476556	0.4	0.5
Pseudomonas sabulinigri JCM 14963T	Pseudomonas fluorescens NCTC10038T	64.501	3652	6023	2036	0.420879	0.4	0.5
Pseudomonas sabulinigri JCM 14963T	Pseudomonas aestusnigri VGXO14T	79.7454	3652	3544	2810	0.780989	0.4	0.5
Pseudomonas sabulinigri JCM 14963T	Pseudomonas profundi M5T	74.5371	3652	3898	2450	0.649007	0.4	0.5
Pseudomonas sabulinigri JCM 14963T	Pseudomonas pertucinogena JCM 11590T	72.8137	3652	2880	2092	0.640539	0.4	0.5
Pseudomonas sabulinigri JCM 14963T	Pseudomonas formosensis JCM 18415T	73.3863	3652	3198	2154	0.628905	0.4	0.5
Pseudomonas sabulinigri JCM 14963T	Pseudomonas syringae DSM 10604T	64.8861	3652	5237	1937	0.43582	0.4	0.5
Pseudomonas sabulinigri JCM 14963T	Pseudomonas salegens CECT 8338T	72.7458	3652	3439	2319	0.654069	0.4	0.5
Pseudomonas sabulinigri JCM 14963T	Pseudomonas salina XCD-X85T	74.1975	3652	3858	2578	0.686551	0.4	0.5
Pseudomonas sabulinigri JCM 14963T	Pseudomonas gallaeciensis V113T	79.5247	3652	3963	2958	0.776888	0.4	0.5
Pseudomonas sabulinigri JCM 14963T	Pseudomonas pachastrellae JCM 12285T	79.8029	3652	3725	2914	0.790023	0.4	0.5
Pseudomonas sabulinigri JCM 14963T	Pseudomonas aeruginosa DSM 50071T	65.6775	3652	5789	2209	0.467959	0.4	0.5
Pseudomonas sabulinigri JCM 14963T	Pseudomonas caeni DSM 24390T	64.1713	3652	2805	1697	0.525631	0.4	0.5
Pseudomonas sabulinigri JCM 14963T	Pseudomonas resinovorans DSM 21078T	65.9677	3652	5601	2210	0.477683	0.4	0.5
Pseudomonas sabulinigri JCM 14963T	Pseudomonas bauzanensis DSM 22558T	74.0662	3652	3293	2321	0.668395	0.4	0.5
Pseudomonas sabulinigri JCM 14963T	Pseudomonas neustonica SSM26T	87.002	3652	4061	2958	0.767017	0.4	0.5
Pseudomonas sabulinigri JCM 14963T	Pseudomonas phragmitis S-6-2T	75.9296	3652	3710	2481	0.674002	0.4	0.5
Pseudomonas sabulinigri JCM 14963T	Azotobacter chroococcum DSM 2286T	65.8315	3652	4574	1850	0.449793	0.4	0.5
Pseudomonas sabulinigri JCM 14963T	Pseudomonas oleovorans subsp. oleovorans DSM 1045T	66.29	3652	4759	2116	0.503151	0.4	0.5
Pseudomonas sabulinigri JCM 14963T	Pseudomonas putida NBRC 4164T	64.4714	3652	5505	2048	0.447308	0.4	0.5
Pseudomonas sabulinigri JCM 14963T	Pseudomonas pelagia CL-AP6T	74.9539	3652	4247	2645	0.669705	0.4	0.5
Permianibacter aggregans HW001T	Pseudomonas anguilliseptica DSM 12111T	56.3127	3796	5190	1236	0.275095	0.4	0.5
Permianibacter aggregans HW001T	Pseudomonas chlororaphis subsp. chlororaphis DSM 50083T	56.2297	3796	6097	1209	0.244415	0.4	0.5
Permianibacter aggregans HW001T	Azomonas agilis DSM 375T	56.7685	3796	3083	962	0.279692	0.4	0.5
Permianibacter aggregans HW001T	Pseudomonas sabulinigri JCM 14963T	56.4598	3796	3652	1148	0.308271	0.4	0.5
Permianibacter aggregans HW001T	Permianibacter aggregans HW001T	100	3796	3796	3747	0.987092	0.4	0.5
Permianibacter aggregans HW001T	Pseudomonas duriflava CGMCC 1.6858T	56.4506	3796	4728	1103	0.258799	0.4	0.5
Permianibacter aggregans HW001T	Pseudomonas oryzihabitans NBRC 102199T	56.3439	3796	4628	1084	0.25736	0.4	0.5
Permianibacter aggregans HW001T	Pseudomonas abyssi MT5T	56.7513	3796	4061	1176	0.299351	0.4	0.5
Permianibacter aggregans HW001T	Pseudomonas luteola NBRC 103146T	56.6721	3796	5101	1111	0.249747	0.4	0.5
Permianibacter aggregans HW001T	Oblitimonas alkaliphila B4199T	56.6722	3796	2371	878	0.284741	0.4	0.5
Permianibacter aggregans HW001T	Entomomonas moraniae QZS01T	56.6119	3796	3093	783	0.227319	0.4	0.5
Permianibacter aggregans HW001T	Pseudomonas hussainii JCM 19513T	56.6051	3796	3465	1223	0.336868	0.4	0.5
Permianibacter aggregans HW001T	Pseudomonas oceani DSM 100277T	56.6742	3796	3843	1159	0.303443	0.4	0.5
Permianibacter aggregans HW001T	Pseudomonas litoralis 2SM5T	56.7686	3796	3807	1070	0.281468	0.4	0.5
Permianibacter aggregans HW001T	Pseudomonas asuensis JCM 13501T	56.5924	3796	5110	1103	0.247698	0.4	0.5
Permianibacter aggregans HW001T	Rugamonas rubra ATCC 43154T	54.0849	3796	5968	1086	0.22245	0.4	0.5
Permianibacter aggregans HW001T	Pseudomonas linyingensis LMG 25967T	56.671	3796	4368	1154	0.282705	0.4	0.5
Permianibacter aggregans HW001T	Pseudomonas straminea JCM 2783T	56.3554	3796	4588	1153	0.275048	0.4	0.5
Permianibacter aggregans HW001T	Pseudomonas xinjiangensis NRRL B-51270T	56.5915	3796	3282	1091	0.308279	0.4	0.5
Permianibacter aggregans HW001T	Pseudomonas stutzeri CGMCC 1.1803T	56.8797	3796	4188	1198	0.3001	0.4	0.5
Permianibacter aggregans HW001T	Pseudomonas asplenii ATCC 23835T	56.2339	3796	5702	1158	0.243841	0.4	0.5
Permianibacter aggregans HW001T	Thiopseudomonas denitrificans X2T	56.3809	3796	2597	945	0.295636	0.4	0.5
Permianibacter aggregans HW001T	Pseudomonas fluorescens NCTC10038T	56.1587	3796	6023	1143	0.232814	0.4	0.5
Permianibacter aggregans HW001T	Pseudomonas aestusnigri VGXO14T	56.6451	3796	3544	1131	0.308174	0.4	0.5
Permianibacter aggregans HW001T	Pseudomonas profundi M5T	56.5116	3796	3898	1106	0.287497	0.4	0.5
Permianibacter aggregans HW001T	Pseudomonas pertucinogena JCM 11590T	56.8055	3796	2880	1029	0.308268	0.4	0.5
Permianibacter aggregans HW001T	Pseudomonas formosensis JCM 18415T	56.8995	3796	3198	1049	0.299971	0.4	0.5
Permianibacter aggregans HW001T	Pseudomonas syringae DSM 10604T	56.3557	3796	5237	1104	0.244437	0.4	0.5
Permianibacter aggregans HW001T	Pseudomonas salegens CECT 8338T	56.5927	3796	3439	1129	0.312094	0.4	0.5
Permianibacter aggregans HW001T	Pseudomonas salina XCD-X85T	56.3299	3796	3858	1123	0.293441	0.4	0.5
Permianibacter aggregans HW001T	Pseudomonas gallaeciensis V113T	56.4723	3796	3963	1171	0.301843	0.4	0.5
Permianibacter aggregans HW001T	Pseudomonas pachastrellae JCM 12285T	56.7007	3796	3725	1137	0.302353	0.4	0.5
Permianibacter aggregans HW001T	Pseudomonas aeruginosa DSM 50071T	56.5158	3796	5789	1271	0.265206	0.4	0.5
Permianibacter aggregans HW001T	Pseudomonas caeni DSM 24390T	56.486	3796	2805	989	0.299652	0.4	0.5
Permianibacter aggregans HW001T	Pseudomonas resinovorans DSM 21078T	56.6033	3796	5601	1270	0.270299	0.4	0.5
Permianibacter aggregans HW001T	Pseudomonas bauzanensis DSM 22558T	56.7269	3796	3293	1091	0.307801	0.4	0.5
Permianibacter aggregans HW001T	Pseudomonas neustonica SSM26T	56.4132	3796	4061	1144	0.291205	0.4	0.5
Permianibacter aggregans HW001T	Pseudomonas phragmitis S-6-2T	56.8674	3796	3710	1148	0.305889	0.4	0.5
Permianibacter aggregans HW001T	Azotobacter chroococcum DSM 2286T	56.5389	3796	4574	1151	0.27503	0.4	0.5
Permianibacter aggregans HW001T	Pseudomonas oleovorans subsp. oleovorans DSM 1045T	56.6051	3796	4759	1213	0.283577	0.4	0.5
Permianibacter aggregans HW001T	Pseudomonas putida NBRC 4164T	56.3151	3796	5505	1142	0.245565	0.4	0.5
Permianibacter aggregans HW001T	Pseudomonas pelagia CL-AP6T	56.4837	3796	4247	1147	0.285217	0.4	0.5
Pseudomonas duriflava CGMCC 1.6858T	Pseudomonas anguilliseptica DSM 12111T	71.7271	4728	5190	2116	0.426699	0.4	0.5
Pseudomonas duriflava CGMCC 1.6858T	Pseudomonas chlororaphis subsp. chlororaphis DSM 50083T	70.6265	4728	6097	2596	0.47963	0.4	0.5
Pseudomonas duriflava CGMCC 1.6858T	Azomonas agilis DSM 375T	68.5533	4728	3083	1636	0.418896	0.4	0.5
Pseudomonas duriflava CGMCC 1.6858T	Pseudomonas sabulinigri JCM 14963T	65.2222	4728	3652	1839	0.438902	0.4	0.5
Pseudomonas duriflava CGMCC 1.6858T	Permianibacter aggregans HW001T	56.4506	4728	3796	1103	0.258799	0.4	0.5
Pseudomonas duriflava CGMCC 1.6858T	Pseudomonas duriflava CGMCC 1.6858T	100	4728	4728	4716	0.997462	0.4	0.5
Pseudomonas duriflava CGMCC 1.6858T	Pseudomonas oryzihabitans NBRC 102199T	73.3765	4728	4628	2881	0.615861	0.4	0.5
Pseudomonas duriflava CGMCC 1.6858T	Pseudomonas abyssi MT5T	65.4594	4728	4061	1796	0.408693	0.4	0.5
Pseudomonas duriflava CGMCC 1.6858T	Pseudomonas luteola NBRC 103146T	82.0712	4728	5101	3431	0.698138	0.4	0.5
Pseudomonas duriflava CGMCC 1.6858T	Oblitimonas alkaliphila B4199T	66.3342	4728	2371	1389	0.391323	0.4	0.5
Pseudomonas duriflava CGMCC 1.6858T	Entomomonas moraniae QZS01T	64.0745	4728	3093	1324	0.338576	0.4	0.5
Pseudomonas duriflava CGMCC 1.6858T	Pseudomonas hussainii JCM 19513T	68.0179	4728	3465	1820	0.444282	0.4	0.5
Pseudomonas duriflava CGMCC 1.6858T	Pseudomonas oceani DSM 100277T	65.4568	4728	3843	1796	0.419088	0.4	0.5
Pseudomonas duriflava CGMCC 1.6858T	Pseudomonas litoralis 2SM5T	65.2474	4728	3807	1729	0.405155	0.4	0.5
Pseudomonas duriflava CGMCC 1.6858T	Pseudomonas asuensis JCM 13501T	81.9403	4728	5110	3412	0.693637	0.4	0.5
Pseudomonas duriflava CGMCC 1.6858T	Rugamonas rubra ATCC 43154T	54.877	4728	5968	1246	0.232984	0.4	0.5
Pseudomonas duriflava CGMCC 1.6858T	Pseudomonas linyingensis LMG 25967T	71.2956	4728	4368	2038	0.448109	0.4	0.5
Pseudomonas duriflava CGMCC 1.6858T	Pseudomonas straminea JCM 2783T	70.6976	4728	4588	2543	0.545942	0.4	0.5
Pseudomonas duriflava CGMCC 1.6858T	Pseudomonas xinjiangensis NRRL B-51270T	65.3858	4728	3282	1821	0.454682	0.4	0.5
Pseudomonas duriflava CGMCC 1.6858T	Pseudomonas stutzeri CGMCC 1.1803T	70.8387	4728	4188	2445	0.548452	0.4	0.5
Pseudomonas duriflava CGMCC 1.6858T	Pseudomonas asplenii ATCC 23835T	70.7087	4728	5702	2476	0.474784	0.4	0.5
Pseudomonas duriflava CGMCC 1.6858T	Thiopseudomonas denitrificans X2T	65.8322	4728	2597	1439	0.392901	0.4	0.5
Pseudomonas duriflava CGMCC 1.6858T	Pseudomonas fluorescens NCTC10038T	70.1929	4728	6023	2570	0.478095	0.4	0.5
Pseudomonas duriflava CGMCC 1.6858T	Pseudomonas aestusnigri VGXO14T	65.7543	4728	3544	1743	0.421422	0.4	0.5
Pseudomonas duriflava CGMCC 1.6858T	Pseudomonas profundi M5T	65.3333	4728	3898	1870	0.433573	0.4	0.5
Pseudomonas duriflava CGMCC 1.6858T	Pseudomonas pertucinogena JCM 11590T	65.5527	4728	2880	1649	0.433491	0.4	0.5
Pseudomonas duriflava CGMCC 1.6858T	Pseudomonas formosensis JCM 18415T	65.8463	4728	3198	1639	0.413576	0.4	0.5
Pseudomonas duriflava CGMCC 1.6858T	Pseudomonas syringae DSM 10604T	70.3402	4728	5237	2549	0.511591	0.4	0.5
Pseudomonas duriflava CGMCC 1.6858T	Pseudomonas salegens CECT 8338T	65.0204	4728	3439	1608	0.39378	0.4	0.5
Pseudomonas duriflava CGMCC 1.6858T	Pseudomonas salina XCD-X85T	65.1815	4728	3858	1712	0.398789	0.4	0.5
Pseudomonas duriflava CGMCC 1.6858T	Pseudomonas gallaeciensis V113T	65.4705	4728	3963	1804	0.415142	0.4	0.5
Pseudomonas duriflava CGMCC 1.6858T	Pseudomonas pachastrellae JCM 12285T	65.6948	4728	3725	1766	0.41784	0.4	0.5
Pseudomonas duriflava CGMCC 1.6858T	Pseudomonas aeruginosa DSM 50071T	72.3681	4728	5789	2587	0.491965	0.4	0.5
Pseudomonas duriflava CGMCC 1.6858T	Pseudomonas caeni DSM 24390T	67.1578	4728	2805	1619	0.429842	0.4	0.5
Pseudomonas duriflava CGMCC 1.6858T	Pseudomonas resinovorans DSM 21078T	72.636	4728	5601	2406	0.465873	0.4	0.5
Pseudomonas duriflava CGMCC 1.6858T	Pseudomonas bauzanensis DSM 22558T	65.7331	4728	3293	1768	0.440843	0.4	0.5
Pseudomonas duriflava CGMCC 1.6858T	Pseudomonas neustonica SSM26T	65.0615	4728	4061	1802	0.410058	0.4	0.5
Pseudomonas duriflava CGMCC 1.6858T	Pseudomonas phragmitis S-6-2T	66.3532	4728	3710	1745	0.413605	0.4	0.5
Pseudomonas duriflava CGMCC 1.6858T	Azotobacter chroococcum DSM 2286T	71.1437	4728	4574	2176	0.467856	0.4	0.5
Pseudomonas duriflava CGMCC 1.6858T	Pseudomonas oleovorans subsp. oleovorans DSM 1045T	71.9814	4728	4759	2255	0.475387	0.4	0.5
Pseudomonas duriflava CGMCC 1.6858T	Pseudomonas putida NBRC 4164T	69.8582	4728	5505	2493	0.487247	0.4	0.5
Pseudomonas duriflava CGMCC 1.6858T	Pseudomonas pelagia CL-AP6T	65.2825	4728	4247	1814	0.404234	0.4	0.5
Pseudomonas oryzihabitans NBRC 102199T	Pseudomonas anguilliseptica DSM 12111T	70.1316	4628	5190	2104	0.428601	0.4	0.5
Pseudomonas oryzihabitans NBRC 102199T	Pseudomonas chlororaphis subsp. chlororaphis DSM 50083T	69.1867	4628	6097	2810	0.524009	0.4	0.5
Pseudomonas oryzihabitans NBRC 102199T	Azomonas agilis DSM 375T	68.1963	4628	3083	1703	0.441707	0.4	0.5
Pseudomonas oryzihabitans NBRC 102199T	Pseudomonas sabulinigri JCM 14963T	64.5124	4628	3652	1853	0.447585	0.4	0.5
Pseudomonas oryzihabitans NBRC 102199T	Permianibacter aggregans HW001T	56.3439	4628	3796	1084	0.25736	0.4	0.5
Pseudomonas oryzihabitans NBRC 102199T	Pseudomonas duriflava CGMCC 1.6858T	73.3765	4628	4728	2881	0.615861	0.4	0.5
Pseudomonas oryzihabitans NBRC 102199T	Pseudomonas oryzihabitans NBRC 102199T	100	4628	4628	4627	0.999784	0.4	0.5
Pseudomonas oryzihabitans NBRC 102199T	Pseudomonas abyssi MT5T	64.7081	4628	4061	1832	0.421683	0.4	0.5
Pseudomonas oryzihabitans NBRC 102199T	Pseudomonas luteola NBRC 103146T	73.3732	4628	5101	2986	0.613835	0.4	0.5
Pseudomonas oryzihabitans NBRC 102199T	Oblitimonas alkaliphila B4199T	65.7027	4628	2371	1381	0.394628	0.4	0.5
Pseudomonas oryzihabitans NBRC 102199T	Entomomonas moraniae QZS01T	63.4227	4628	3093	1338	0.346587	0.4	0.5
Pseudomonas oryzihabitans NBRC 102199T	Pseudomonas hussainii JCM 19513T	67.4036	4628	3465	1797	0.444087	0.4	0.5
Pseudomonas oryzihabitans NBRC 102199T	Pseudomonas oceani DSM 100277T	65.056	4628	3843	1796	0.424035	0.4	0.5
Pseudomonas oryzihabitans NBRC 102199T	Pseudomonas litoralis 2SM5T	64.8025	4628	3807	1676	0.397392	0.4	0.5
Pseudomonas oryzihabitans NBRC 102199T	Pseudomonas asuensis JCM 13501T	73.1006	4628	5110	3012	0.618608	0.4	0.5
Pseudomonas oryzihabitans NBRC 102199T	Rugamonas rubra ATCC 43154T	54.7655	4628	5968	1314	0.248018	0.4	0.5
Pseudomonas oryzihabitans NBRC 102199T	Pseudomonas linyingensis LMG 25967T	70.5289	4628	4368	1983	0.440863	0.4	0.5
Pseudomonas oryzihabitans NBRC 102199T	Pseudomonas straminea JCM 2783T	69.9741	4628	4588	2768	0.600694	0.4	0.5
Pseudomonas oryzihabitans NBRC 102199T	Pseudomonas xinjiangensis NRRL B-51270T	64.944	4628	3282	1750	0.442478	0.4	0.5
Pseudomonas oryzihabitans NBRC 102199T	Pseudomonas stutzeri CGMCC 1.1803T	69.575	4628	4188	2382	0.540381	0.4	0.5
Pseudomonas oryzihabitans NBRC 102199T	Pseudomonas asplenii ATCC 23835T	69.246	4628	5702	2830	0.547919	0.4	0.5
Pseudomonas oryzihabitans NBRC 102199T	Thiopseudomonas denitrificans X2T	65.3391	4628	2597	1456	0.403045	0.4	0.5
Pseudomonas oryzihabitans NBRC 102199T	Pseudomonas fluorescens NCTC10038T	68.8163	4628	6023	2869	0.538729	0.4	0.5
Pseudomonas oryzihabitans NBRC 102199T	Pseudomonas aestusnigri VGXO14T	64.8934	4628	3544	1748	0.427802	0.4	0.5
Pseudomonas oryzihabitans NBRC 102199T	Pseudomonas profundi M5T	64.46	4628	3898	1841	0.431856	0.4	0.5
Pseudomonas oryzihabitans NBRC 102199T	Pseudomonas pertucinogena JCM 11590T	65.2726	4628	2880	1602	0.426745	0.4	0.5
Pseudomonas oryzihabitans NBRC 102199T	Pseudomonas formosensis JCM 18415T	65.5138	4628	3198	1624	0.415027	0.4	0.5
Pseudomonas oryzihabitans NBRC 102199T	Pseudomonas syringae DSM 10604T	68.9617	4628	5237	2903	0.588545	0.4	0.5
Pseudomonas oryzihabitans NBRC 102199T	Pseudomonas salegens CECT 8338T	64.7553	4628	3439	1606	0.398165	0.4	0.5
Pseudomonas oryzihabitans NBRC 102199T	Pseudomonas salina XCD-X85T	64.5733	4628	3858	1699	0.400424	0.4	0.5
Pseudomonas oryzihabitans NBRC 102199T	Pseudomonas gallaeciensis V113T	64.6452	4628	3963	1832	0.426493	0.4	0.5
Pseudomonas oryzihabitans NBRC 102199T	Pseudomonas pachastrellae JCM 12285T	65.0635	4628	3725	1762	0.421884	0.4	0.5
Pseudomonas oryzihabitans NBRC 102199T	Pseudomonas aeruginosa DSM 50071T	71.0113	4628	5789	2691	0.516655	0.4	0.5
Pseudomonas oryzihabitans NBRC 102199T	Pseudomonas caeni DSM 24390T	66.3428	4628	2805	1590	0.427822	0.4	0.5
Pseudomonas oryzihabitans NBRC 102199T	Pseudomonas resinovorans DSM 21078T	70.8378	4628	5601	2455	0.480008	0.4	0.5
Pseudomonas oryzihabitans NBRC 102199T	Pseudomonas bauzanensis DSM 22558T	65.054	4628	3293	1735	0.438076	0.4	0.5
Pseudomonas oryzihabitans NBRC 102199T	Pseudomonas neustonica SSM26T	64.3948	4628	4061	1809	0.416389	0.4	0.5
Pseudomonas oryzihabitans NBRC 102199T	Pseudomonas phragmitis S-6-2T	65.6187	4628	3710	1740	0.417366	0.4	0.5
Pseudomonas oryzihabitans NBRC 102199T	Azotobacter chroococcum DSM 2286T	70.4808	4628	4574	2136	0.464247	0.4	0.5
Pseudomonas oryzihabitans NBRC 102199T	Pseudomonas oleovorans subsp. oleovorans DSM 1045T	70.6969	4628	4759	2256	0.480665	0.4	0.5
Pseudomonas oryzihabitans NBRC 102199T	Pseudomonas putida NBRC 4164T	68.8706	4628	5505	2631	0.519293	0.4	0.5
Pseudomonas oryzihabitans NBRC 102199T	Pseudomonas pelagia CL-AP6T	64.3922	4628	4247	1850	0.416901	0.4	0.5
Pseudomonas abyssi MT5T	Pseudomonas anguilliseptica DSM 12111T	65.7929	4061	5190	2160	0.466977	0.4	0.5
Pseudomonas abyssi MT5T	Pseudomonas chlororaphis subsp. chlororaphis DSM 50083T	64.7271	4061	6097	2118	0.417011	0.4	0.5
Pseudomonas abyssi MT5T	Azomonas agilis DSM 375T	64.8502	4061	3083	1525	0.426932	0.4	0.5
Pseudomonas abyssi MT5T	Pseudomonas sabulinigri JCM 14963T	80.0307	4061	3652	3012	0.781019	0.4	0.5
Pseudomonas abyssi MT5T	Permianibacter aggregans HW001T	56.7513	4061	3796	1176	0.299351	0.4	0.5
Pseudomonas abyssi MT5T	Pseudomonas duriflava CGMCC 1.6858T	65.4594	4061	4728	1796	0.408693	0.4	0.5
Pseudomonas abyssi MT5T	Pseudomonas oryzihabitans NBRC 102199T	64.7081	4061	4628	1832	0.421683	0.4	0.5
Pseudomonas abyssi MT5T	Pseudomonas abyssi MT5T	100	4061	4061	4061	1	0.4	0.5
Pseudomonas abyssi MT5T	Pseudomonas luteola NBRC 103146T	65.5276	4061	5101	1863	0.40668	0.4	0.5
Pseudomonas abyssi MT5T	Oblitimonas alkaliphila B4199T	64.1037	4061	2371	1453	0.451803	0.4	0.5
Pseudomonas abyssi MT5T	Entomomonas moraniae QZS01T	62.2268	4061	3093	1203	0.336315	0.4	0.5
Pseudomonas abyssi MT5T	Pseudomonas hussainii JCM 19513T	65.6472	4061	3465	1960	0.520861	0.4	0.5
Pseudomonas abyssi MT5T	Pseudomonas oceani DSM 100277T	86.55	4061	3843	3248	0.821862	0.4	0.5
Pseudomonas abyssi MT5T	Pseudomonas litoralis 2SM5T	73.1351	4061	3807	2393	0.608287	0.4	0.5
Pseudomonas abyssi MT5T	Pseudomonas asuensis JCM 13501T	65.0364	4061	5110	1841	0.401483	0.4	0.5
Pseudomonas abyssi MT5T	Rugamonas rubra ATCC 43154T	54.3214	4061	5968	1196	0.238508	0.4	0.5
Pseudomonas abyssi MT5T	Pseudomonas linyingensis LMG 25967T	66.2846	4061	4368	1954	0.463637	0.4	0.5
Pseudomonas abyssi MT5T	Pseudomonas straminea JCM 2783T	65.4841	4061	4588	2022	0.467569	0.4	0.5
Pseudomonas abyssi MT5T	Pseudomonas xinjiangensis NRRL B-51270T	73.5879	4061	3282	2371	0.645785	0.4	0.5
Pseudomonas abyssi MT5T	Pseudomonas stutzeri CGMCC 1.1803T	66.5282	4061	4188	2277	0.552067	0.4	0.5
Pseudomonas abyssi MT5T	Pseudomonas asplenii ATCC 23835T	64.6205	4061	5702	2027	0.415241	0.4	0.5
Pseudomonas abyssi MT5T	Thiopseudomonas denitrificans X2T	63.954	4061	2597	1540	0.462601	0.4	0.5
Pseudomonas abyssi MT5T	Pseudomonas fluorescens NCTC10038T	64.342	4061	6023	2033	0.403213	0.4	0.5
Pseudomonas abyssi MT5T	Pseudomonas aestusnigri VGXO14T	85.826	4061	3544	2973	0.781854	0.4	0.5
Pseudomonas abyssi MT5T	Pseudomonas profundi M5T	73.5596	4061	3898	2489	0.625455	0.4	0.5
Pseudomonas abyssi MT5T	Pseudomonas pertucinogena JCM 11590T	72.884	4061	2880	2090	0.602219	0.4	0.5
Pseudomonas abyssi MT5T	Pseudomonas formosensis JCM 18415T	73.2832	4061	3198	2183	0.60146	0.4	0.5
Pseudomonas abyssi MT5T	Pseudomonas syringae DSM 10604T	65.018	4061	5237	1919	0.412777	0.4	0.5
Pseudomonas abyssi MT5T	Pseudomonas salegens CECT 8338T	72.3326	4061	3439	2316	0.6176	0.4	0.5
Pseudomonas abyssi MT5T	Pseudomonas salina XCD-X85T	73.0546	4061	3858	2537	0.640737	0.4	0.5
Pseudomonas abyssi MT5T	Pseudomonas gallaeciensis V113T	97.9534	4061	3963	3395	0.846211	0.4	0.5
Pseudomonas abyssi MT5T	Pseudomonas pachastrellae JCM 12285T	94.5319	4061	3725	3202	0.822502	0.4	0.5
Pseudomonas abyssi MT5T	Pseudomonas aeruginosa DSM 50071T	65.3398	4061	5789	2288	0.464569	0.4	0.5
Pseudomonas abyssi MT5T	Pseudomonas caeni DSM 24390T	64.4714	4061	2805	1735	0.505389	0.4	0.5
Pseudomonas abyssi MT5T	Pseudomonas resinovorans DSM 21078T	66.0853	4061	5601	2259	0.467605	0.4	0.5
Pseudomonas abyssi MT5T	Pseudomonas bauzanensis DSM 22558T	73.5548	4061	3293	2367	0.643731	0.4	0.5
Pseudomonas abyssi MT5T	Pseudomonas neustonica SSM26T	78.5713	4061	4061	2945	0.725191	0.4	0.5
Pseudomonas abyssi MT5T	Pseudomonas phragmitis S-6-2T	75.1822	4061	3710	2564	0.659889	0.4	0.5
Pseudomonas abyssi MT5T	Azotobacter chroococcum DSM 2286T	65.8093	4061	4574	1865	0.431963	0.4	0.5
Pseudomonas abyssi MT5T	Pseudomonas oleovorans subsp. oleovorans DSM 1045T	66.5013	4061	4759	2181	0.494558	0.4	0.5
Pseudomonas abyssi MT5T	Pseudomonas putida NBRC 4164T	64.5191	4061	5505	2020	0.422329	0.4	0.5
Pseudomonas abyssi MT5T	Pseudomonas pelagia CL-AP6T	73.7161	4061	4247	2777	0.668512	0.4	0.5
Pseudomonas luteola NBRC 103146T	Pseudomonas anguilliseptica DSM 12111T	71.3117	5101	5190	2145	0.416869	0.4	0.5
Pseudomonas luteola NBRC 103146T	Pseudomonas chlororaphis subsp. chlororaphis DSM 50083T	70.4459	5101	6097	2762	0.493302	0.4	0.5
Pseudomonas luteola NBRC 103146T	Azomonas agilis DSM 375T	68.6336	5101	3083	1676	0.40958	0.4	0.5
Pseudomonas luteola NBRC 103146T	Pseudomonas sabulinigri JCM 14963T	65.0616	5101	3652	1865	0.42614	0.4	0.5
Pseudomonas luteola NBRC 103146T	Permianibacter aggregans HW001T	56.6721	5101	3796	1111	0.249747	0.4	0.5
Pseudomonas luteola NBRC 103146T	Pseudomonas duriflava CGMCC 1.6858T	82.0712	5101	4728	3431	0.698138	0.4	0.5
Pseudomonas luteola NBRC 103146T	Pseudomonas oryzihabitans NBRC 102199T	73.3732	5101	4628	2986	0.613835	0.4	0.5
Pseudomonas luteola NBRC 103146T	Pseudomonas abyssi MT5T	65.5276	5101	4061	1863	0.40668	0.4	0.5
Pseudomonas luteola NBRC 103146T	Pseudomonas luteola NBRC 103146T	100	5101	5101	5099	0.999608	0.4	0.5
Pseudomonas luteola NBRC 103146T	Oblitimonas alkaliphila B4199T	66.2442	5101	2371	1413	0.378212	0.4	0.5
Pseudomonas luteola NBRC 103146T	Entomomonas moraniae QZS01T	63.8506	5101	3093	1424	0.347571	0.4	0.5
Pseudomonas luteola NBRC 103146T	Pseudomonas hussainii JCM 19513T	67.9407	5101	3465	1866	0.435676	0.4	0.5
Pseudomonas luteola NBRC 103146T	Pseudomonas oceani DSM 100277T	65.4523	5101	3843	1820	0.406977	0.4	0.5
Pseudomonas luteola NBRC 103146T	Pseudomonas litoralis 2SM5T	65.3954	5101	3807	1725	0.387292	0.4	0.5
Pseudomonas luteola NBRC 103146T	Pseudomonas asuensis JCM 13501T	92.3162	5101	5110	3973	0.77818	0.4	0.5
Pseudomonas luteola NBRC 103146T	Rugamonas rubra ATCC 43154T	54.6966	5101	5968	1278	0.230915	0.4	0.5
Pseudomonas luteola NBRC 103146T	Pseudomonas linyingensis LMG 25967T	71.3112	5101	4368	2049	0.432781	0.4	0.5
Pseudomonas luteola NBRC 103146T	Pseudomonas straminea JCM 2783T	70.4322	5101	4588	2655	0.548044	0.4	0.5
Pseudomonas luteola NBRC 103146T	Pseudomonas xinjiangensis NRRL B-51270T	65.216	5101	3282	1833	0.437314	0.4	0.5
Pseudomonas luteola NBRC 103146T	Pseudomonas stutzeri CGMCC 1.1803T	70.7914	5101	4188	2492	0.536549	0.4	0.5
Pseudomonas luteola NBRC 103146T	Pseudomonas asplenii ATCC 23835T	70.2174	5101	5702	2666	0.493567	0.4	0.5
Pseudomonas luteola NBRC 103146T	Thiopseudomonas denitrificans X2T	65.6061	5101	2597	1475	0.383216	0.4	0.5
Pseudomonas luteola NBRC 103146T	Pseudomonas fluorescens NCTC10038T	69.706	5101	6023	2766	0.497303	0.4	0.5
Pseudomonas luteola NBRC 103146T	Pseudomonas aestusnigri VGXO14T	65.418	5101	3544	1783	0.412493	0.4	0.5
Pseudomonas luteola NBRC 103146T	Pseudomonas profundi M5T	65.1341	5101	3898	1871	0.415824	0.4	0.5
Pseudomonas luteola NBRC 103146T	Pseudomonas pertucinogena JCM 11590T	65.406	5101	2880	1658	0.415487	0.4	0.5
Pseudomonas luteola NBRC 103146T	Pseudomonas formosensis JCM 18415T	65.8757	5101	3198	1638	0.394746	0.4	0.5
Pseudomonas luteola NBRC 103146T	Pseudomonas syringae DSM 10604T	69.9377	5101	5237	2737	0.529503	0.4	0.5
Pseudomonas luteola NBRC 103146T	Pseudomonas salegens CECT 8338T	65.1419	5101	3439	1624	0.380328	0.4	0.5
Pseudomonas luteola NBRC 103146T	Pseudomonas salina XCD-X85T	64.9576	5101	3858	1747	0.389999	0.4	0.5
Pseudomonas luteola NBRC 103146T	Pseudomonas gallaeciensis V113T	65.117	5101	3963	1851	0.408429	0.4	0.5
Pseudomonas luteola NBRC 103146T	Pseudomonas pachastrellae JCM 12285T	65.4087	5101	3725	1806	0.409245	0.4	0.5
Pseudomonas luteola NBRC 103146T	Pseudomonas aeruginosa DSM 50071T	71.8866	5101	5789	2759	0.506703	0.4	0.5
Pseudomonas luteola NBRC 103146T	Pseudomonas caeni DSM 24390T	67.0936	5101	2805	1645	0.41614	0.4	0.5
Pseudomonas luteola NBRC 103146T	Pseudomonas resinovorans DSM 21078T	72.4911	5101	5601	2464	0.460475	0.4	0.5
Pseudomonas luteola NBRC 103146T	Pseudomonas bauzanensis DSM 22558T	65.543	5101	3293	1792	0.426972	0.4	0.5
Pseudomonas luteola NBRC 103146T	Pseudomonas neustonica SSM26T	65.0536	5101	4061	1845	0.40275	0.4	0.5
Pseudomonas luteola NBRC 103146T	Pseudomonas phragmitis S-6-2T	66.0487	5101	3710	1772	0.402224	0.4	0.5
Pseudomonas luteola NBRC 103146T	Azotobacter chroococcum DSM 2286T	70.9456	5101	4574	2228	0.460568	0.4	0.5
Pseudomonas luteola NBRC 103146T	Pseudomonas oleovorans subsp. oleovorans DSM 1045T	71.6284	5101	4759	2301	0.466734	0.4	0.5
Pseudomonas luteola NBRC 103146T	Pseudomonas putida NBRC 4164T	69.6834	5101	5505	2616	0.493306	0.4	0.5
Pseudomonas luteola NBRC 103146T	Pseudomonas pelagia CL-AP6T	65.2143	5101	4247	1853	0.396448	0.4	0.5
Oblitimonas alkaliphila B4199T	Pseudomonas anguilliseptica DSM 12111T	67.9272	2371	5190	1504	0.397831	0.4	0.5
Oblitimonas alkaliphila B4199T	Pseudomonas chlororaphis subsp. chlororaphis DSM 50083T	66.4559	2371	6097	1558	0.367974	0.4	0.5
Oblitimonas alkaliphila B4199T	Azomonas agilis DSM 375T	66.0086	2371	3083	1334	0.489182	0.4	0.5
Oblitimonas alkaliphila B4199T	Pseudomonas sabulinigri JCM 14963T	64.1425	2371	3652	1402	0.465549	0.4	0.5
Oblitimonas alkaliphila B4199T	Permianibacter aggregans HW001T	56.6722	2371	3796	878	0.284741	0.4	0.5
Oblitimonas alkaliphila B4199T	Pseudomonas duriflava CGMCC 1.6858T	66.3342	2371	4728	1389	0.391323	0.4	0.5
Oblitimonas alkaliphila B4199T	Pseudomonas oryzihabitans NBRC 102199T	65.7027	2371	4628	1381	0.394628	0.4	0.5
Oblitimonas alkaliphila B4199T	Pseudomonas abyssi MT5T	64.1037	2371	4061	1453	0.451803	0.4	0.5
Oblitimonas alkaliphila B4199T	Pseudomonas luteola NBRC 103146T	66.2442	2371	5101	1413	0.378212	0.4	0.5
Oblitimonas alkaliphila B4199T	Oblitimonas alkaliphila B4199T	100	2371	2371	2354	0.99283	0.4	0.5
Oblitimonas alkaliphila B4199T	Entomomonas moraniae QZS01T	63.989	2371	3093	1093	0.400073	0.4	0.5
Oblitimonas alkaliphila B4199T	Pseudomonas hussainii JCM 19513T	66.2381	2371	3465	1391	0.476696	0.4	0.5
Oblitimonas alkaliphila B4199T	Pseudomonas oceani DSM 100277T	64.329	2371	3843	1427	0.459285	0.4	0.5
Oblitimonas alkaliphila B4199T	Pseudomonas litoralis 2SM5T	64.3146	2371	3807	1444	0.467465	0.4	0.5
Oblitimonas alkaliphila B4199T	Pseudomonas asuensis JCM 13501T	66.1827	2371	5110	1406	0.375886	0.4	0.5
Oblitimonas alkaliphila B4199T	Rugamonas rubra ATCC 43154T	54.6757	2371	5968	923	0.221369	0.4	0.5
Oblitimonas alkaliphila B4199T	Pseudomonas linyingensis LMG 25967T	68.0903	2371	4368	1554	0.461196	0.4	0.5
Oblitimonas alkaliphila B4199T	Pseudomonas straminea JCM 2783T	67.3865	2371	4588	1491	0.42851	0.4	0.5
Oblitimonas alkaliphila B4199T	Pseudomonas xinjiangensis NRRL B-51270T	64.3931	2371	3282	1324	0.468424	0.4	0.5
Oblitimonas alkaliphila B4199T	Pseudomonas stutzeri CGMCC 1.1803T	67.8037	2371	4188	1605	0.489404	0.4	0.5
Oblitimonas alkaliphila B4199T	Pseudomonas asplenii ATCC 23835T	66.2957	2371	5702	1500	0.371609	0.4	0.5
Oblitimonas alkaliphila B4199T	Thiopseudomonas denitrificans X2T	68.6619	2371	2597	1528	0.615137	0.4	0.5
Oblitimonas alkaliphila B4199T	Pseudomonas fluorescens NCTC10038T	66.034	2371	6023	1511	0.360019	0.4	0.5
Oblitimonas alkaliphila B4199T	Pseudomonas aestusnigri VGXO14T	64.4266	2371	3544	1412	0.47743	0.4	0.5
Oblitimonas alkaliphila B4199T	Pseudomonas profundi M5T	64.1256	2371	3898	1396	0.445366	0.4	0.5
Oblitimonas alkaliphila B4199T	Pseudomonas pertucinogena JCM 11590T	64.5428	2371	2880	1371	0.522186	0.4	0.5
Oblitimonas alkaliphila B4199T	Pseudomonas formosensis JCM 18415T	64.8273	2371	3198	1398	0.502065	0.4	0.5
Oblitimonas alkaliphila B4199T	Pseudomonas syringae DSM 10604T	66.1835	2371	5237	1452	0.381703	0.4	0.5
Oblitimonas alkaliphila B4199T	Pseudomonas salegens CECT 8338T	64.0949	2371	3439	1331	0.458176	0.4	0.5
Oblitimonas alkaliphila B4199T	Pseudomonas salina XCD-X85T	63.9333	2371	3858	1367	0.438915	0.4	0.5
Oblitimonas alkaliphila B4199T	Pseudomonas gallaeciensis V113T	64.2771	2371	3963	1437	0.453742	0.4	0.5
Oblitimonas alkaliphila B4199T	Pseudomonas pachastrellae JCM 12285T	64.4643	2371	3725	1417	0.464895	0.4	0.5
Oblitimonas alkaliphila B4199T	Pseudomonas aeruginosa DSM 50071T	67.2525	2371	5789	1595	0.390931	0.4	0.5
Oblitimonas alkaliphila B4199T	Pseudomonas caeni DSM 24390T	70.9972	2371	2805	1656	0.639876	0.4	0.5
Oblitimonas alkaliphila B4199T	Pseudomonas resinovorans DSM 21078T	67.858	2371	5601	1561	0.391621	0.4	0.5
Oblitimonas alkaliphila B4199T	Pseudomonas bauzanensis DSM 22558T	64.5778	2371	3293	1433	0.506003	0.4	0.5
Oblitimonas alkaliphila B4199T	Pseudomonas neustonica SSM26T	64.0473	2371	4061	1405	0.436878	0.4	0.5
Oblitimonas alkaliphila B4199T	Pseudomonas phragmitis S-6-2T	64.7343	2371	3710	1414	0.465055	0.4	0.5
Oblitimonas alkaliphila B4199T	Azotobacter chroococcum DSM 2286T	67.6458	2371	4574	1468	0.42275	0.4	0.5
Oblitimonas alkaliphila B4199T	Pseudomonas oleovorans subsp. oleovorans DSM 1045T	68.0609	2371	4759	1556	0.436466	0.4	0.5
Oblitimonas alkaliphila B4199T	Pseudomonas putida NBRC 4164T	66.299	2371	5505	1549	0.393347	0.4	0.5
Oblitimonas alkaliphila B4199T	Pseudomonas pelagia CL-AP6T	63.8459	2371	4247	1466	0.443034	0.4	0.5
Entomomonas moraniae QZS01T	Pseudomonas anguilliseptica DSM 12111T	64.3852	3093	5190	1301	0.314137	0.4	0.5
Entomomonas moraniae QZS01T	Pseudomonas chlororaphis subsp. chlororaphis DSM 50083T	63.3408	3093	6097	1478	0.321654	0.4	0.5
Entomomonas moraniae QZS01T	Azomonas agilis DSM 375T	64.1177	3093	3083	1217	0.394106	0.4	0.5
Entomomonas moraniae QZS01T	Pseudomonas sabulinigri JCM 14963T	62.3503	3093	3652	1162	0.344552	0.4	0.5
Entomomonas moraniae QZS01T	Permianibacter aggregans HW001T	56.6119	3093	3796	783	0.227319	0.4	0.5
Entomomonas moraniae QZS01T	Pseudomonas duriflava CGMCC 1.6858T	64.0745	3093	4728	1324	0.338576	0.4	0.5
Entomomonas moraniae QZS01T	Pseudomonas oryzihabitans NBRC 102199T	63.4227	3093	4628	1338	0.346587	0.4	0.5
Entomomonas moraniae QZS01T	Pseudomonas abyssi MT5T	62.2268	3093	4061	1203	0.336315	0.4	0.5
Entomomonas moraniae QZS01T	Pseudomonas luteola NBRC 103146T	63.8506	3093	5101	1424	0.347571	0.4	0.5
Entomomonas moraniae QZS01T	Oblitimonas alkaliphila B4199T	63.989	3093	2371	1093	0.400073	0.4	0.5
Entomomonas moraniae QZS01T	Entomomonas moraniae QZS01T	100	3093	3093	3083	0.996767	0.4	0.5
Entomomonas moraniae QZS01T	Pseudomonas hussainii JCM 19513T	63.6105	3093	3465	1205	0.36749	0.4	0.5
Entomomonas moraniae QZS01T	Pseudomonas oceani DSM 100277T	62.4754	3093	3843	1170	0.33737	0.4	0.5
Entomomonas moraniae QZS01T	Pseudomonas litoralis 2SM5T	62.317	3093	3807	1141	0.330725	0.4	0.5
Entomomonas moraniae QZS01T	Pseudomonas asuensis JCM 13501T	63.6888	3093	5110	1414	0.344752	0.4	0.5
Entomomonas moraniae QZS01T	Rugamonas rubra ATCC 43154T	54.2325	3093	5968	845	0.186514	0.4	0.5
Entomomonas moraniae QZS01T	Pseudomonas linyingensis LMG 25967T	64.9214	3093	4368	1296	0.347407	0.4	0.5
Entomomonas moraniae QZS01T	Pseudomonas straminea JCM 2783T	63.6371	3093	4588	1396	0.363494	0.4	0.5
Entomomonas moraniae QZS01T	Pseudomonas xinjiangensis NRRL B-51270T	62.8573	3093	3282	1099	0.344784	0.4	0.5
Entomomonas moraniae QZS01T	Pseudomonas stutzeri CGMCC 1.1803T	64.857	3093	4188	1305	0.358467	0.4	0.5
Entomomonas moraniae QZS01T	Pseudomonas asplenii ATCC 23835T	63.6264	3093	5702	1415	0.321774	0.4	0.5
Entomomonas moraniae QZS01T	Thiopseudomonas denitrificans X2T	62.7855	3093	2597	1130	0.397188	0.4	0.5
Entomomonas moraniae QZS01T	Pseudomonas fluorescens NCTC10038T	63.3794	3093	6023	1423	0.312198	0.4	0.5
Entomomonas moraniae QZS01T	Pseudomonas aestusnigri VGXO14T	62.4361	3093	3544	1155	0.348049	0.4	0.5
Entomomonas moraniae QZS01T	Pseudomonas profundi M5T	62.2991	3093	3898	1136	0.324989	0.4	0.5
Entomomonas moraniae QZS01T	Pseudomonas pertucinogena JCM 11590T	62.4961	3093	2880	1133	0.379374	0.4	0.5
Entomomonas moraniae QZS01T	Pseudomonas formosensis JCM 18415T	62.8093	3093	3198	1145	0.364012	0.4	0.5
Entomomonas moraniae QZS01T	Pseudomonas syringae DSM 10604T	63.4956	3093	5237	1370	0.328932	0.4	0.5
Entomomonas moraniae QZS01T	Pseudomonas salegens CECT 8338T	62.4009	3093	3439	1096	0.335579	0.4	0.5
Entomomonas moraniae QZS01T	Pseudomonas salina XCD-X85T	62.1713	3093	3858	1136	0.326859	0.4	0.5
Entomomonas moraniae QZS01T	Pseudomonas gallaeciensis V113T	62.2053	3093	3963	1197	0.339286	0.4	0.5
Entomomonas moraniae QZS01T	Pseudomonas pachastrellae JCM 12285T	62.4488	3093	3725	1171	0.343502	0.4	0.5
Entomomonas moraniae QZS01T	Pseudomonas aeruginosa DSM 50071T	64.0102	3093	5789	1500	0.337762	0.4	0.5
Entomomonas moraniae QZS01T	Pseudomonas caeni DSM 24390T	63.8666	3093	2805	1180	0.400136	0.4	0.5
Entomomonas moraniae QZS01T	Pseudomonas resinovorans DSM 21078T	64.7092	3093	5601	1384	0.31838	0.4	0.5
Entomomonas moraniae QZS01T	Pseudomonas bauzanensis DSM 22558T	62.3035	3093	3293	1173	0.367366	0.4	0.5
Entomomonas moraniae QZS01T	Pseudomonas neustonica SSM26T	62.2569	3093	4061	1166	0.325971	0.4	0.5
Entomomonas moraniae QZS01T	Pseudomonas phragmitis S-6-2T	62.8281	3093	3710	1170	0.343966	0.4	0.5
Entomomonas moraniae QZS01T	Azotobacter chroococcum DSM 2286T	64.5092	3093	4574	1330	0.346941	0.4	0.5
Entomomonas moraniae QZS01T	Pseudomonas oleovorans subsp. oleovorans DSM 1045T	64.6494	3093	4759	1320	0.33622	0.4	0.5
Entomomonas moraniae QZS01T	Pseudomonas putida NBRC 4164T	63.6763	3093	5505	1404	0.326588	0.4	0.5
Entomomonas moraniae QZS01T	Pseudomonas pelagia CL-AP6T	61.9004	3093	4247	1188	0.323706	0.4	0.5
Pseudomonas hussainii JCM 19513T	Pseudomonas anguilliseptica DSM 12111T	69.3278	3465	5190	2447	0.565453	0.4	0.5
Pseudomonas hussainii JCM 19513T	Pseudomonas chlororaphis subsp. chlororaphis DSM 50083T	68.2995	3465	6097	2168	0.453462	0.4	0.5
Pseudomonas hussainii JCM 19513T	Azomonas agilis DSM 375T	67.4451	3465	3083	1479	0.451741	0.4	0.5
Pseudomonas hussainii JCM 19513T	Pseudomonas sabulinigri JCM 14963T	65.4476	3465	3652	1935	0.543768	0.4	0.5
Pseudomonas hussainii JCM 19513T	Permianibacter aggregans HW001T	56.6051	3465	3796	1223	0.336868	0.4	0.5
Pseudomonas hussainii JCM 19513T	Pseudomonas duriflava CGMCC 1.6858T	68.0179	3465	4728	1820	0.444282	0.4	0.5
Pseudomonas hussainii JCM 19513T	Pseudomonas oryzihabitans NBRC 102199T	67.4036	3465	4628	1797	0.444087	0.4	0.5
Pseudomonas hussainii JCM 19513T	Pseudomonas abyssi MT5T	65.6472	3465	4061	1960	0.520861	0.4	0.5
Pseudomonas hussainii JCM 19513T	Pseudomonas luteola NBRC 103146T	67.9407	3465	5101	1866	0.435676	0.4	0.5
Pseudomonas hussainii JCM 19513T	Oblitimonas alkaliphila B4199T	66.2381	3465	2371	1391	0.476696	0.4	0.5
Pseudomonas hussainii JCM 19513T	Entomomonas moraniae QZS01T	63.6105	3465	3093	1205	0.36749	0.4	0.5
Pseudomonas hussainii JCM 19513T	Pseudomonas hussainii JCM 19513T	100	3465	3465	3449	0.995382	0.4	0.5
Pseudomonas hussainii JCM 19513T	Pseudomonas oceani DSM 100277T	65.5496	3465	3843	1952	0.534209	0.4	0.5
Pseudomonas hussainii JCM 19513T	Pseudomonas litoralis 2SM5T	65.7375	3465	3807	1722	0.473597	0.4	0.5
Pseudomonas hussainii JCM 19513T	Pseudomonas asuensis JCM 13501T	67.778	3465	5110	1884	0.439417	0.4	0.5
Pseudomonas hussainii JCM 19513T	Rugamonas rubra ATCC 43154T	54.8189	3465	5968	1132	0.240008	0.4	0.5
Pseudomonas hussainii JCM 19513T	Pseudomonas linyingensis LMG 25967T	69.8419	3465	4368	1913	0.488446	0.4	0.5
Pseudomonas hussainii JCM 19513T	Pseudomonas straminea JCM 2783T	68.9231	3465	4588	2037	0.505898	0.4	0.5
Pseudomonas hussainii JCM 19513T	Pseudomonas xinjiangensis NRRL B-51270T	65.4378	3465	3282	1831	0.54276	0.4	0.5
Pseudomonas hussainii JCM 19513T	Pseudomonas stutzeri CGMCC 1.1803T	69.3707	3465	4188	2147	0.561087	0.4	0.5
Pseudomonas hussainii JCM 19513T	Pseudomonas asplenii ATCC 23835T	67.9801	3465	5702	2058	0.449002	0.4	0.5
Pseudomonas hussainii JCM 19513T	Thiopseudomonas denitrificans X2T	65.6138	3465	2597	1526	0.503464	0.4	0.5
Pseudomonas hussainii JCM 19513T	Pseudomonas fluorescens NCTC10038T	67.7579	3465	6023	2069	0.43613	0.4	0.5
Pseudomonas hussainii JCM 19513T	Pseudomonas aestusnigri VGXO14T	65.7555	3465	3544	1907	0.544158	0.4	0.5
Pseudomonas hussainii JCM 19513T	Pseudomonas profundi M5T	65.2617	3465	3898	1801	0.489203	0.4	0.5
Pseudomonas hussainii JCM 19513T	Pseudomonas pertucinogena JCM 11590T	65.6448	3465	2880	1668	0.525768	0.4	0.5
Pseudomonas hussainii JCM 19513T	Pseudomonas formosensis JCM 18415T	65.8082	3465	3198	1695	0.50878	0.4	0.5
Pseudomonas hussainii JCM 19513T	Pseudomonas syringae DSM 10604T	67.9358	3465	5237	1905	0.43783	0.4	0.5
Pseudomonas hussainii JCM 19513T	Pseudomonas salegens CECT 8338T	65.2135	3465	3439	1814	0.525492	0.4	0.5
Pseudomonas hussainii JCM 19513T	Pseudomonas salina XCD-X85T	65.323	3465	3858	1891	0.516455	0.4	0.5
Pseudomonas hussainii JCM 19513T	Pseudomonas gallaeciensis V113T	65.5495	3465	3963	1947	0.524233	0.4	0.5
Pseudomonas hussainii JCM 19513T	Pseudomonas pachastrellae JCM 12285T	65.7355	3465	3725	1915	0.532684	0.4	0.5
Pseudomonas hussainii JCM 19513T	Pseudomonas aeruginosa DSM 50071T	69.0236	3465	5789	2348	0.507456	0.4	0.5
Pseudomonas hussainii JCM 19513T	Pseudomonas caeni DSM 24390T	66.3946	3465	2805	1706	0.544179	0.4	0.5
Pseudomonas hussainii JCM 19513T	Pseudomonas resinovorans DSM 21078T	69.3966	3465	5601	2337	0.515553	0.4	0.5
Pseudomonas hussainii JCM 19513T	Pseudomonas bauzanensis DSM 22558T	65.7111	3465	3293	1782	0.527375	0.4	0.5
Pseudomonas hussainii JCM 19513T	Pseudomonas neustonica SSM26T	65.2072	3465	4061	1937	0.514749	0.4	0.5
Pseudomonas hussainii JCM 19513T	Pseudomonas phragmitis S-6-2T	66.2901	3465	3710	1950	0.543554	0.4	0.5
Pseudomonas hussainii JCM 19513T	Azotobacter chroococcum DSM 2286T	69.2901	3465	4574	1838	0.457271	0.4	0.5
Pseudomonas hussainii JCM 19513T	Pseudomonas oleovorans subsp. oleovorans DSM 1045T	69.8348	3465	4759	2271	0.552286	0.4	0.5
Pseudomonas hussainii JCM 19513T	Pseudomonas putida NBRC 4164T	67.751	3465	5505	1997	0.445262	0.4	0.5
Pseudomonas hussainii JCM 19513T	Pseudomonas pelagia CL-AP6T	65.3427	3465	4247	1962	0.508817	0.4	0.5
Pseudomonas oceani DSM 100277T	Pseudomonas anguilliseptica DSM 12111T	65.9773	3843	5190	2145	0.474925	0.4	0.5
Pseudomonas oceani DSM 100277T	Pseudomonas chlororaphis subsp. chlororaphis DSM 50083T	64.9982	3843	6097	2066	0.415694	0.4	0.5
Pseudomonas oceani DSM 100277T	Azomonas agilis DSM 375T	65.0015	3843	3083	1527	0.440947	0.4	0.5
Pseudomonas oceani DSM 100277T	Pseudomonas sabulinigri JCM 14963T	79.6044	3843	3652	2896	0.772782	0.4	0.5
Pseudomonas oceani DSM 100277T	Permianibacter aggregans HW001T	56.6742	3843	3796	1159	0.303443	0.4	0.5
Pseudomonas oceani DSM 100277T	Pseudomonas duriflava CGMCC 1.6858T	65.4568	3843	4728	1796	0.419088	0.4	0.5
Pseudomonas oceani DSM 100277T	Pseudomonas oryzihabitans NBRC 102199T	65.056	3843	4628	1796	0.424035	0.4	0.5
Pseudomonas oceani DSM 100277T	Pseudomonas abyssi MT5T	86.55	3843	4061	3248	0.821862	0.4	0.5
Pseudomonas oceani DSM 100277T	Pseudomonas luteola NBRC 103146T	65.4523	3843	5101	1820	0.406977	0.4	0.5
Pseudomonas oceani DSM 100277T	Oblitimonas alkaliphila B4199T	64.329	3843	2371	1427	0.459285	0.4	0.5
Pseudomonas oceani DSM 100277T	Entomomonas moraniae QZS01T	62.4754	3843	3093	1170	0.33737	0.4	0.5
Pseudomonas oceani DSM 100277T	Pseudomonas hussainii JCM 19513T	65.5496	3843	3465	1952	0.534209	0.4	0.5
Pseudomonas oceani DSM 100277T	Pseudomonas oceani DSM 100277T	100	3843	3843	3843	1	0.4	0.5
Pseudomonas oceani DSM 100277T	Pseudomonas litoralis 2SM5T	73.139	3843	3807	2198	0.574641	0.4	0.5
Pseudomonas oceani DSM 100277T	Pseudomonas asuensis JCM 13501T	65.1271	3843	5110	1815	0.405451	0.4	0.5
Pseudomonas oceani DSM 100277T	Rugamonas rubra ATCC 43154T	54.4289	3843	5968	1168	0.2381	0.4	0.5
Pseudomonas oceani DSM 100277T	Pseudomonas linyingensis LMG 25967T	66.2373	3843	4368	1975	0.481062	0.4	0.5
Pseudomonas oceani DSM 100277T	Pseudomonas straminea JCM 2783T	65.5081	3843	4588	2030	0.481556	0.4	0.5
Pseudomonas oceani DSM 100277T	Pseudomonas xinjiangensis NRRL B-51270T	73.8433	3843	3282	2331	0.654316	0.4	0.5
Pseudomonas oceani DSM 100277T	Pseudomonas stutzeri CGMCC 1.1803T	66.5552	3843	4188	2186	0.54439	0.4	0.5
Pseudomonas oceani DSM 100277T	Pseudomonas asplenii ATCC 23835T	65.0208	3843	5702	1989	0.416763	0.4	0.5
Pseudomonas oceani DSM 100277T	Thiopseudomonas denitrificans X2T	63.9447	3843	2597	1497	0.464907	0.4	0.5
Pseudomonas oceani DSM 100277T	Pseudomonas fluorescens NCTC10038T	64.5778	3843	6023	2008	0.407055	0.4	0.5
Pseudomonas oceani DSM 100277T	Pseudomonas aestusnigri VGXO14T	91.7043	3843	3544	3036	0.821985	0.4	0.5
Pseudomonas oceani DSM 100277T	Pseudomonas profundi M5T	73.6509	3843	3898	2337	0.603798	0.4	0.5
Pseudomonas oceani DSM 100277T	Pseudomonas pertucinogena JCM 11590T	72.8765	3843	2880	2055	0.611334	0.4	0.5
Pseudomonas oceani DSM 100277T	Pseudomonas formosensis JCM 18415T	73.0934	3843	3198	2088	0.593098	0.4	0.5
Pseudomonas oceani DSM 100277T	Pseudomonas syringae DSM 10604T	65.2702	3843	5237	1893	0.41696	0.4	0.5
Pseudomonas oceani DSM 100277T	Pseudomonas salegens CECT 8338T	72.2935	3843	3439	2314	0.63554	0.4	0.5
Pseudomonas oceani DSM 100277T	Pseudomonas salina XCD-X85T	73.4085	3843	3858	2462	0.639397	0.4	0.5
Pseudomonas oceani DSM 100277T	Pseudomonas gallaeciensis V113T	86.0503	3843	3963	3225	0.826287	0.4	0.5
Pseudomonas oceani DSM 100277T	Pseudomonas pachastrellae JCM 12285T	86.1329	3843	3725	3061	0.808932	0.4	0.5
Pseudomonas oceani DSM 100277T	Pseudomonas aeruginosa DSM 50071T	65.7638	3843	5789	2206	0.458056	0.4	0.5
Pseudomonas oceani DSM 100277T	Pseudomonas caeni DSM 24390T	64.3452	3843	2805	1736	0.522262	0.4	0.5
Pseudomonas oceani DSM 100277T	Pseudomonas resinovorans DSM 21078T	65.9784	3843	5601	2203	0.46654	0.4	0.5
Pseudomonas oceani DSM 100277T	Pseudomonas bauzanensis DSM 22558T	73.5142	3843	3293	2243	0.628643	0.4	0.5
Pseudomonas oceani DSM 100277T	Pseudomonas neustonica SSM26T	78.8319	3843	4061	2930	0.741397	0.4	0.5
Pseudomonas oceani DSM 100277T	Pseudomonas phragmitis S-6-2T	75.3344	3843	3710	2548	0.674699	0.4	0.5
Pseudomonas oceani DSM 100277T	Azotobacter chroococcum DSM 2286T	65.7814	3843	4574	1874	0.445289	0.4	0.5
Pseudomonas oceani DSM 100277T	Pseudomonas oleovorans subsp. oleovorans DSM 1045T	66.5946	3843	4759	2179	0.506626	0.4	0.5
Pseudomonas oceani DSM 100277T	Pseudomonas putida NBRC 4164T	64.7433	3843	5505	2012	0.430466	0.4	0.5
Pseudomonas oceani DSM 100277T	Pseudomonas pelagia CL-AP6T	74.0676	3843	4247	2696	0.666502	0.4	0.5
Pseudomonas litoralis 2SM5T	Pseudomonas anguilliseptica DSM 12111T	66.3267	3807	5190	1853	0.411915	0.4	0.5
Pseudomonas litoralis 2SM5T	Pseudomonas chlororaphis subsp. chlororaphis DSM 50083T	64.9939	3807	6097	1917	0.387116	0.4	0.5
Pseudomonas litoralis 2SM5T	Azomonas agilis DSM 375T	65.0595	3807	3083	1431	0.415385	0.4	0.5
Pseudomonas litoralis 2SM5T	Pseudomonas sabulinigri JCM 14963T	73.8697	3807	3652	2262	0.606516	0.4	0.5
Pseudomonas litoralis 2SM5T	Permianibacter aggregans HW001T	56.7686	3807	3796	1070	0.281468	0.4	0.5
Pseudomonas litoralis 2SM5T	Pseudomonas duriflava CGMCC 1.6858T	65.2474	3807	4728	1729	0.405155	0.4	0.5
Pseudomonas litoralis 2SM5T	Pseudomonas oryzihabitans NBRC 102199T	64.8025	3807	4628	1676	0.397392	0.4	0.5
Pseudomonas litoralis 2SM5T	Pseudomonas abyssi MT5T	73.1351	3807	4061	2393	0.608287	0.4	0.5
Pseudomonas litoralis 2SM5T	Pseudomonas luteola NBRC 103146T	65.3954	3807	5101	1725	0.387292	0.4	0.5
Pseudomonas litoralis 2SM5T	Oblitimonas alkaliphila B4199T	64.3146	3807	2371	1444	0.467465	0.4	0.5
Pseudomonas litoralis 2SM5T	Entomomonas moraniae QZS01T	62.317	3807	3093	1141	0.330725	0.4	0.5
Pseudomonas litoralis 2SM5T	Pseudomonas hussainii JCM 19513T	65.7375	3807	3465	1722	0.473597	0.4	0.5
Pseudomonas litoralis 2SM5T	Pseudomonas oceani DSM 100277T	73.139	3807	3843	2198	0.574641	0.4	0.5
Pseudomonas litoralis 2SM5T	Pseudomonas litoralis 2SM5T	100	3807	3807	3729	0.979511	0.4	0.5
Pseudomonas litoralis 2SM5T	Pseudomonas asuensis JCM 13501T	65.1505	3807	5110	1732	0.388471	0.4	0.5
Pseudomonas litoralis 2SM5T	Rugamonas rubra ATCC 43154T	54.3881	3807	5968	1076	0.220153	0.4	0.5
Pseudomonas litoralis 2SM5T	Pseudomonas linyingensis LMG 25967T	66.3388	3807	4368	1811	0.443058	0.4	0.5
Pseudomonas litoralis 2SM5T	Pseudomonas straminea JCM 2783T	65.8248	3807	4588	1841	0.438594	0.4	0.5
Pseudomonas litoralis 2SM5T	Pseudomonas xinjiangensis NRRL B-51270T	74.3552	3807	3282	2150	0.606574	0.4	0.5
Pseudomonas litoralis 2SM5T	Pseudomonas stutzeri CGMCC 1.1803T	66.6825	3807	4188	2115	0.529081	0.4	0.5
Pseudomonas litoralis 2SM5T	Pseudomonas asplenii ATCC 23835T	65.033	3807	5702	1828	0.384478	0.4	0.5
Pseudomonas litoralis 2SM5T	Thiopseudomonas denitrificans X2T	64.5168	3807	2597	1557	0.486259	0.4	0.5
Pseudomonas litoralis 2SM5T	Pseudomonas fluorescens NCTC10038T	64.8099	3807	6023	1836	0.37355	0.4	0.5
Pseudomonas litoralis 2SM5T	Pseudomonas aestusnigri VGXO14T	73.2883	3807	3544	2168	0.589852	0.4	0.5
Pseudomonas litoralis 2SM5T	Pseudomonas profundi M5T	76.0204	3807	3898	2507	0.650746	0.4	0.5
Pseudomonas litoralis 2SM5T	Pseudomonas pertucinogena JCM 11590T	81.4133	3807	2880	2343	0.700763	0.4	0.5
Pseudomonas litoralis 2SM5T	Pseudomonas formosensis JCM 18415T	81.3703	3807	3198	2373	0.677516	0.4	0.5
Pseudomonas litoralis 2SM5T	Pseudomonas syringae DSM 10604T	64.8743	3807	5237	1777	0.392968	0.4	0.5
Pseudomonas litoralis 2SM5T	Pseudomonas salegens CECT 8338T	72.5846	3807	3439	2012	0.555341	0.4	0.5
Pseudomonas litoralis 2SM5T	Pseudomonas salina XCD-X85T	73.7703	3807	3858	2187	0.570646	0.4	0.5
Pseudomonas litoralis 2SM5T	Pseudomonas gallaeciensis V113T	72.9939	3807	3963	2228	0.573488	0.4	0.5
Pseudomonas litoralis 2SM5T	Pseudomonas pachastrellae JCM 12285T	73.2551	3807	3725	2186	0.580457	0.4	0.5
Pseudomonas litoralis 2SM5T	Pseudomonas aeruginosa DSM 50071T	65.7126	3807	5789	2041	0.425386	0.4	0.5
Pseudomonas litoralis 2SM5T	Pseudomonas caeni DSM 24390T	64.9189	3807	2805	1694	0.512402	0.4	0.5
Pseudomonas litoralis 2SM5T	Pseudomonas resinovorans DSM 21078T	66.2845	3807	5601	1987	0.422406	0.4	0.5
Pseudomonas litoralis 2SM5T	Pseudomonas bauzanensis DSM 22558T	87.9802	3807	3293	2692	0.75831	0.4	0.5
Pseudomonas litoralis 2SM5T	Pseudomonas neustonica SSM26T	73.4824	3807	4061	2257	0.573716	0.4	0.5
Pseudomonas litoralis 2SM5T	Pseudomonas phragmitis S-6-2T	75.2404	3807	3710	2200	0.58534	0.4	0.5
Pseudomonas litoralis 2SM5T	Azotobacter chroococcum DSM 2286T	65.8225	3807	4574	1817	0.4336	0.4	0.5
Pseudomonas litoralis 2SM5T	Pseudomonas oleovorans subsp. oleovorans DSM 1045T	66.5272	3807	4759	1900	0.443614	0.4	0.5
Pseudomonas litoralis 2SM5T	Pseudomonas putida NBRC 4164T	65.0161	3807	5505	1851	0.397552	0.4	0.5
Pseudomonas litoralis 2SM5T	Pseudomonas pelagia CL-AP6T	74.8359	3807	4247	2400	0.595977	0.4	0.5
Pseudomonas asuensis JCM 13501T	Pseudomonas anguilliseptica DSM 12111T	71.2549	5110	5190	2162	0.419806	0.4	0.5
Pseudomonas asuensis JCM 13501T	Pseudomonas chlororaphis subsp. chlororaphis DSM 50083T	70.1875	5110	6097	2763	0.493085	0.4	0.5
Pseudomonas asuensis JCM 13501T	Azomonas agilis DSM 375T	68.4736	5110	3083	1679	0.409862	0.4	0.5
Pseudomonas asuensis JCM 13501T	Pseudomonas sabulinigri JCM 14963T	65.0267	5110	3652	1863	0.425245	0.4	0.5
Pseudomonas asuensis JCM 13501T	Permianibacter aggregans HW001T	56.5924	5110	3796	1103	0.247698	0.4	0.5
Pseudomonas asuensis JCM 13501T	Pseudomonas duriflava CGMCC 1.6858T	81.9403	5110	4728	3412	0.693637	0.4	0.5
Pseudomonas asuensis JCM 13501T	Pseudomonas oryzihabitans NBRC 102199T	73.1006	5110	4628	3012	0.618608	0.4	0.5
Pseudomonas asuensis JCM 13501T	Pseudomonas abyssi MT5T	65.0364	5110	4061	1841	0.401483	0.4	0.5
Pseudomonas asuensis JCM 13501T	Pseudomonas luteola NBRC 103146T	92.3162	5110	5101	3973	0.77818	0.4	0.5
Pseudomonas asuensis JCM 13501T	Oblitimonas alkaliphila B4199T	66.1827	5110	2371	1406	0.375886	0.4	0.5
Pseudomonas asuensis JCM 13501T	Entomomonas moraniae QZS01T	63.6888	5110	3093	1414	0.344752	0.4	0.5
Pseudomonas asuensis JCM 13501T	Pseudomonas hussainii JCM 19513T	67.778	5110	3465	1884	0.439417	0.4	0.5
Pseudomonas asuensis JCM 13501T	Pseudomonas oceani DSM 100277T	65.1271	5110	3843	1815	0.405451	0.4	0.5
Pseudomonas asuensis JCM 13501T	Pseudomonas litoralis 2SM5T	65.1505	5110	3807	1732	0.388471	0.4	0.5
Pseudomonas asuensis JCM 13501T	Pseudomonas asuensis JCM 13501T	100	5110	5110	5102	0.998434	0.4	0.5
Pseudomonas asuensis JCM 13501T	Rugamonas rubra ATCC 43154T	54.6822	5110	5968	1283	0.23163	0.4	0.5
Pseudomonas asuensis JCM 13501T	Pseudomonas linyingensis LMG 25967T	71.0961	5110	4368	2031	0.428571	0.4	0.5
Pseudomonas asuensis JCM 13501T	Pseudomonas straminea JCM 2783T	70.2553	5110	4588	2682	0.553104	0.4	0.5
Pseudomonas asuensis JCM 13501T	Pseudomonas xinjiangensis NRRL B-51270T	65.2362	5110	3282	1787	0.425882	0.4	0.5
Pseudomonas asuensis JCM 13501T	Pseudomonas stutzeri CGMCC 1.1803T	70.515	5110	4188	2472	0.531727	0.4	0.5
Pseudomonas asuensis JCM 13501T	Pseudomonas asplenii ATCC 23835T	70.048	5110	5702	2626	0.485757	0.4	0.5
Pseudomonas asuensis JCM 13501T	Thiopseudomonas denitrificans X2T	65.5499	5110	2597	1469	0.381212	0.4	0.5
Pseudomonas asuensis JCM 13501T	Pseudomonas fluorescens NCTC10038T	69.5771	5110	6023	2736	0.491512	0.4	0.5
Pseudomonas asuensis JCM 13501T	Pseudomonas aestusnigri VGXO14T	65.3584	5110	3544	1760	0.406748	0.4	0.5
Pseudomonas asuensis JCM 13501T	Pseudomonas profundi M5T	64.9764	5110	3898	1841	0.408748	0.4	0.5
Pseudomonas asuensis JCM 13501T	Pseudomonas pertucinogena JCM 11590T	65.3317	5110	2880	1656	0.414518	0.4	0.5
Pseudomonas asuensis JCM 13501T	Pseudomonas formosensis JCM 18415T	65.7708	5110	3198	1641	0.395041	0.4	0.5
Pseudomonas asuensis JCM 13501T	Pseudomonas syringae DSM 10604T	69.9232	5110	5237	2703	0.52247	0.4	0.5
Pseudomonas asuensis JCM 13501T	Pseudomonas salegens CECT 8338T	64.9982	5110	3439	1610	0.376652	0.4	0.5
Pseudomonas asuensis JCM 13501T	Pseudomonas salina XCD-X85T	64.9116	5110	3858	1731	0.386039	0.4	0.5
Pseudomonas asuensis JCM 13501T	Pseudomonas gallaeciensis V113T	64.8906	5110	3963	1844	0.406481	0.4	0.5
Pseudomonas asuensis JCM 13501T	Pseudomonas pachastrellae JCM 12285T	65.3492	5110	3725	1771	0.400905	0.4	0.5
Pseudomonas asuensis JCM 13501T	Pseudomonas aeruginosa DSM 50071T	71.7302	5110	5789	2762	0.506835	0.4	0.5
Pseudomonas asuensis JCM 13501T	Pseudomonas caeni DSM 24390T	66.9943	5110	2805	1643	0.415161	0.4	0.5
Pseudomonas asuensis JCM 13501T	Pseudomonas resinovorans DSM 21078T	72.3629	5110	5601	2449	0.457287	0.4	0.5
Pseudomonas asuensis JCM 13501T	Pseudomonas bauzanensis DSM 22558T	65.5026	5110	3293	1777	0.422944	0.4	0.5
Pseudomonas asuensis JCM 13501T	Pseudomonas neustonica SSM26T	64.9871	5110	4061	1810	0.394722	0.4	0.5
Pseudomonas asuensis JCM 13501T	Pseudomonas phragmitis S-6-2T	65.8023	5110	3710	1802	0.408617	0.4	0.5
Pseudomonas asuensis JCM 13501T	Azotobacter chroococcum DSM 2286T	70.7498	5110	4574	2269	0.468608	0.4	0.5
Pseudomonas asuensis JCM 13501T	Pseudomonas oleovorans subsp. oleovorans DSM 1045T	71.5128	5110	4759	2296	0.465295	0.4	0.5
Pseudomonas asuensis JCM 13501T	Pseudomonas putida NBRC 4164T	69.5402	5110	5505	2584	0.486858	0.4	0.5
Pseudomonas asuensis JCM 13501T	Pseudomonas pelagia CL-AP6T	65.1195	5110	4247	1843	0.39393	0.4	0.5
Rugamonas rubra ATCC 43154T	Pseudomonas anguilliseptica DSM 12111T	54.7586	5968	5190	1269	0.22746	0.4	0.5
Rugamonas rubra ATCC 43154T	Pseudomonas chlororaphis subsp. chlororaphis DSM 50083T	55.0512	5968	6097	1547	0.256444	0.4	0.5
Rugamonas rubra ATCC 43154T	Azomonas agilis DSM 375T	54.4147	5968	3083	1009	0.222959	0.4	0.5
Rugamonas rubra ATCC 43154T	Pseudomonas sabulinigri JCM 14963T	54.4395	5968	3652	1161	0.241372	0.4	0.5
Rugamonas rubra ATCC 43154T	Permianibacter aggregans HW001T	54.0849	5968	3796	1086	0.22245	0.4	0.5
Rugamonas rubra ATCC 43154T	Pseudomonas duriflava CGMCC 1.6858T	54.877	5968	4728	1246	0.232984	0.4	0.5
Rugamonas rubra ATCC 43154T	Pseudomonas oryzihabitans NBRC 102199T	54.7655	5968	4628	1314	0.248018	0.4	0.5
Rugamonas rubra ATCC 43154T	Pseudomonas abyssi MT5T	54.3214	5968	4061	1196	0.238508	0.4	0.5
Rugamonas rubra ATCC 43154T	Pseudomonas luteola NBRC 103146T	54.6966	5968	5101	1278	0.230915	0.4	0.5
Rugamonas rubra ATCC 43154T	Oblitimonas alkaliphila B4199T	54.6757	5968	2371	923	0.221369	0.4	0.5
Rugamonas rubra ATCC 43154T	Entomomonas moraniae QZS01T	54.2325	5968	3093	845	0.186514	0.4	0.5
Rugamonas rubra ATCC 43154T	Pseudomonas hussainii JCM 19513T	54.8189	5968	3465	1132	0.240008	0.4	0.5
Rugamonas rubra ATCC 43154T	Pseudomonas oceani DSM 100277T	54.4289	5968	3843	1168	0.2381	0.4	0.5
Rugamonas rubra ATCC 43154T	Pseudomonas litoralis 2SM5T	54.3881	5968	3807	1076	0.220153	0.4	0.5
Rugamonas rubra ATCC 43154T	Pseudomonas asuensis JCM 13501T	54.6822	5968	5110	1283	0.23163	0.4	0.5
Rugamonas rubra ATCC 43154T	Rugamonas rubra ATCC 43154T	100	5968	5968	5954	0.997654	0.4	0.5
Rugamonas rubra ATCC 43154T	Pseudomonas linyingensis LMG 25967T	55.2866	5968	4368	1247	0.241293	0.4	0.5
Rugamonas rubra ATCC 43154T	Pseudomonas straminea JCM 2783T	54.5505	5968	4588	1320	0.250095	0.4	0.5
Rugamonas rubra ATCC 43154T	Pseudomonas xinjiangensis NRRL B-51270T	54.4283	5968	3282	1063	0.229838	0.4	0.5
Rugamonas rubra ATCC 43154T	Pseudomonas stutzeri CGMCC 1.1803T	54.9996	5968	4188	1291	0.254234	0.4	0.5
Rugamonas rubra ATCC 43154T	Pseudomonas asplenii ATCC 23835T	54.6841	5968	5702	1449	0.248329	0.4	0.5
Rugamonas rubra ATCC 43154T	Thiopseudomonas denitrificans X2T	54.1988	5968	2597	944	0.220432	0.4	0.5
Rugamonas rubra ATCC 43154T	Pseudomonas fluorescens NCTC10038T	54.8523	5968	6023	1463	0.244016	0.4	0.5
Rugamonas rubra ATCC 43154T	Pseudomonas aestusnigri VGXO14T	54.5104	5968	3544	1119	0.235282	0.4	0.5
Rugamonas rubra ATCC 43154T	Pseudomonas profundi M5T	54.4111	5968	3898	1135	0.230083	0.4	0.5
Rugamonas rubra ATCC 43154T	Pseudomonas pertucinogena JCM 11590T	54.2967	5968	2880	1036	0.234177	0.4	0.5
Rugamonas rubra ATCC 43154T	Pseudomonas formosensis JCM 18415T	54.7072	5968	3198	1045	0.228017	0.4	0.5
Rugamonas rubra ATCC 43154T	Pseudomonas syringae DSM 10604T	54.5284	5968	5237	1365	0.243641	0.4	0.5
Rugamonas rubra ATCC 43154T	Pseudomonas salegens CECT 8338T	54.4308	5968	3439	1082	0.230041	0.4	0.5
Rugamonas rubra ATCC 43154T	Pseudomonas salina XCD-X85T	54.2758	5968	3858	1089	0.221657	0.4	0.5
Rugamonas rubra ATCC 43154T	Pseudomonas gallaeciensis V113T	54.2452	5968	3963	1185	0.238647	0.4	0.5
Rugamonas rubra ATCC 43154T	Pseudomonas pachastrellae JCM 12285T	54.3917	5968	3725	1157	0.238729	0.4	0.5
Rugamonas rubra ATCC 43154T	Pseudomonas aeruginosa DSM 50071T	55.0445	5968	5789	1511	0.257038	0.4	0.5
Rugamonas rubra ATCC 43154T	Pseudomonas caeni DSM 24390T	54.4829	5968	2805	984	0.224325	0.4	0.5
Rugamonas rubra ATCC 43154T	Pseudomonas resinovorans DSM 21078T	55.1764	5968	5601	1398	0.24168	0.4	0.5
Rugamonas rubra ATCC 43154T	Pseudomonas bauzanensis DSM 22558T	54.604	5968	3293	1097	0.236907	0.4	0.5
Rugamonas rubra ATCC 43154T	Pseudomonas neustonica SSM26T	54.2498	5968	4061	1140	0.227341	0.4	0.5
Rugamonas rubra ATCC 43154T	Pseudomonas phragmitis S-6-2T	54.8591	5968	3710	1140	0.235586	0.4	0.5
Rugamonas rubra ATCC 43154T	Azotobacter chroococcum DSM 2286T	55.2586	5968	4574	1286	0.243976	0.4	0.5
Rugamonas rubra ATCC 43154T	Pseudomonas oleovorans subsp. oleovorans DSM 1045T	55.172	5968	4759	1265	0.235853	0.4	0.5
Rugamonas rubra ATCC 43154T	Pseudomonas putida NBRC 4164T	54.7801	5968	5505	1412	0.246143	0.4	0.5
Rugamonas rubra ATCC 43154T	Pseudomonas pelagia CL-AP6T	54.2322	5968	4247	1201	0.235144	0.4	0.5
Pseudomonas linyingensis LMG 25967T	Pseudomonas anguilliseptica DSM 12111T	74.5376	4368	5190	2171	0.454279	0.4	0.5
Pseudomonas linyingensis LMG 25967T	Pseudomonas chlororaphis subsp. chlororaphis DSM 50083T	72.0764	4368	6097	2363	0.451601	0.4	0.5
Pseudomonas linyingensis LMG 25967T	Azomonas agilis DSM 375T	70.8047	4368	3083	1747	0.46893	0.4	0.5
Pseudomonas linyingensis LMG 25967T	Pseudomonas sabulinigri JCM 14963T	66.1667	4368	3652	1913	0.477057	0.4	0.5
Pseudomonas linyingensis LMG 25967T	Permianibacter aggregans HW001T	56.671	4368	3796	1154	0.282705	0.4	0.5
Pseudomonas linyingensis LMG 25967T	Pseudomonas duriflava CGMCC 1.6858T	71.2956	4368	4728	2038	0.448109	0.4	0.5
Pseudomonas linyingensis LMG 25967T	Pseudomonas oryzihabitans NBRC 102199T	70.5289	4368	4628	1983	0.440863	0.4	0.5
Pseudomonas linyingensis LMG 25967T	Pseudomonas abyssi MT5T	66.2846	4368	4061	1954	0.463637	0.4	0.5
Pseudomonas linyingensis LMG 25967T	Pseudomonas luteola NBRC 103146T	71.3112	4368	5101	2049	0.432781	0.4	0.5
Pseudomonas linyingensis LMG 25967T	Oblitimonas alkaliphila B4199T	68.0903	4368	2371	1554	0.461196	0.4	0.5
Pseudomonas linyingensis LMG 25967T	Entomomonas moraniae QZS01T	64.9214	4368	3093	1296	0.347407	0.4	0.5
Pseudomonas linyingensis LMG 25967T	Pseudomonas hussainii JCM 19513T	69.8419	4368	3465	1913	0.488446	0.4	0.5
Pseudomonas linyingensis LMG 25967T	Pseudomonas oceani DSM 100277T	66.2373	4368	3843	1975	0.481062	0.4	0.5
Pseudomonas linyingensis LMG 25967T	Pseudomonas litoralis 2SM5T	66.3388	4368	3807	1811	0.443058	0.4	0.5
Pseudomonas linyingensis LMG 25967T	Pseudomonas asuensis JCM 13501T	71.0961	4368	5110	2031	0.428571	0.4	0.5
Pseudomonas linyingensis LMG 25967T	Rugamonas rubra ATCC 43154T	55.2866	4368	5968	1247	0.241293	0.4	0.5
Pseudomonas linyingensis LMG 25967T	Pseudomonas linyingensis LMG 25967T	100	4368	4368	4367	0.999771	0.4	0.5
Pseudomonas linyingensis LMG 25967T	Pseudomonas straminea JCM 2783T	73.3949	4368	4588	2185	0.487941	0.4	0.5
Pseudomonas linyingensis LMG 25967T	Pseudomonas xinjiangensis NRRL B-51270T	66.3169	4368	3282	1795	0.469281	0.4	0.5
Pseudomonas linyingensis LMG 25967T	Pseudomonas stutzeri CGMCC 1.1803T	74.4545	4368	4188	2336	0.54605	0.4	0.5
Pseudomonas linyingensis LMG 25967T	Pseudomonas asplenii ATCC 23835T	72.2179	4368	5702	2228	0.442502	0.4	0.5
Pseudomonas linyingensis LMG 25967T	Thiopseudomonas denitrificans X2T	67.4002	4368	2597	1570	0.450826	0.4	0.5
Pseudomonas linyingensis LMG 25967T	Pseudomonas fluorescens NCTC10038T	71.6288	4368	6023	2199	0.423251	0.4	0.5
Pseudomonas linyingensis LMG 25967T	Pseudomonas aestusnigri VGXO14T	66.528	4368	3544	2012	0.508595	0.4	0.5
Pseudomonas linyingensis LMG 25967T	Pseudomonas profundi M5T	66.5509	4368	3898	1893	0.458021	0.4	0.5
Pseudomonas linyingensis LMG 25967T	Pseudomonas pertucinogena JCM 11590T	66.9461	4368	2880	1689	0.46606	0.4	0.5
Pseudomonas linyingensis LMG 25967T	Pseudomonas formosensis JCM 18415T	67.0898	4368	3198	1849	0.488766	0.4	0.5
Pseudomonas linyingensis LMG 25967T	Pseudomonas syringae DSM 10604T	71.9036	4368	5237	2076	0.432275	0.4	0.5
Pseudomonas linyingensis LMG 25967T	Pseudomonas salegens CECT 8338T	66.2404	4368	3439	1746	0.447291	0.4	0.5
Pseudomonas linyingensis LMG 25967T	Pseudomonas salina XCD-X85T	66.203	4368	3858	1836	0.446389	0.4	0.5
Pseudomonas linyingensis LMG 25967T	Pseudomonas gallaeciensis V113T	66.3259	4368	3963	1953	0.468851	0.4	0.5
Pseudomonas linyingensis LMG 25967T	Pseudomonas pachastrellae JCM 12285T	66.4942	4368	3725	1927	0.476214	0.4	0.5
Pseudomonas linyingensis LMG 25967T	Pseudomonas aeruginosa DSM 50071T	74.0563	4368	5789	2381	0.468839	0.4	0.5
Pseudomonas linyingensis LMG 25967T	Pseudomonas caeni DSM 24390T	68.7917	4368	2805	1810	0.50467	0.4	0.5
Pseudomonas linyingensis LMG 25967T	Pseudomonas resinovorans DSM 21078T	74.6752	4368	5601	2612	0.524024	0.4	0.5
Pseudomonas linyingensis LMG 25967T	Pseudomonas bauzanensis DSM 22558T	66.9001	4368	3293	1840	0.480355	0.4	0.5
Pseudomonas linyingensis LMG 25967T	Pseudomonas neustonica SSM26T	65.7174	4368	4061	1938	0.459841	0.4	0.5
Pseudomonas linyingensis LMG 25967T	Pseudomonas phragmitis S-6-2T	67.5598	4368	3710	2044	0.506066	0.4	0.5
Pseudomonas linyingensis LMG 25967T	Azotobacter chroococcum DSM 2286T	75.6148	4368	4574	2414	0.539924	0.4	0.5
Pseudomonas linyingensis LMG 25967T	Pseudomonas oleovorans subsp. oleovorans DSM 1045T	74.7561	4368	4759	2343	0.513422	0.4	0.5
Pseudomonas linyingensis LMG 25967T	Pseudomonas putida NBRC 4164T	72.0178	4368	5505	2384	0.482933	0.4	0.5
Pseudomonas linyingensis LMG 25967T	Pseudomonas pelagia CL-AP6T	66.116	4368	4247	1969	0.45711	0.4	0.5
Pseudomonas straminea JCM 2783T	Pseudomonas anguilliseptica DSM 12111T	78.5213	4588	5190	2588	0.529352	0.4	0.5
Pseudomonas straminea JCM 2783T	Pseudomonas chlororaphis subsp. chlororaphis DSM 50083T	73.5279	4588	6097	2994	0.560412	0.4	0.5
Pseudomonas straminea JCM 2783T	Azomonas agilis DSM 375T	69.5341	4588	3083	1788	0.466171	0.4	0.5
Pseudomonas straminea JCM 2783T	Pseudomonas sabulinigri JCM 14963T	65.3797	4588	3652	2048	0.497087	0.4	0.5
Pseudomonas straminea JCM 2783T	Permianibacter aggregans HW001T	56.3554	4588	3796	1153	0.275048	0.4	0.5
Pseudomonas straminea JCM 2783T	Pseudomonas duriflava CGMCC 1.6858T	70.6976	4588	4728	2543	0.545942	0.4	0.5
Pseudomonas straminea JCM 2783T	Pseudomonas oryzihabitans NBRC 102199T	69.9741	4588	4628	2768	0.600694	0.4	0.5
Pseudomonas straminea JCM 2783T	Pseudomonas abyssi MT5T	65.4841	4588	4061	2022	0.467569	0.4	0.5
Pseudomonas straminea JCM 2783T	Pseudomonas luteola NBRC 103146T	70.4322	4588	5101	2655	0.548044	0.4	0.5
Pseudomonas straminea JCM 2783T	Oblitimonas alkaliphila B4199T	67.3865	4588	2371	1491	0.42851	0.4	0.5
Pseudomonas straminea JCM 2783T	Entomomonas moraniae QZS01T	63.6371	4588	3093	1396	0.363494	0.4	0.5
Pseudomonas straminea JCM 2783T	Pseudomonas hussainii JCM 19513T	68.9231	4588	3465	2037	0.505898	0.4	0.5
Pseudomonas straminea JCM 2783T	Pseudomonas oceani DSM 100277T	65.5081	4588	3843	2030	0.481556	0.4	0.5
Pseudomonas straminea JCM 2783T	Pseudomonas litoralis 2SM5T	65.8248	4588	3807	1841	0.438594	0.4	0.5
Pseudomonas straminea JCM 2783T	Pseudomonas asuensis JCM 13501T	70.2553	4588	5110	2682	0.553104	0.4	0.5
Pseudomonas straminea JCM 2783T	Rugamonas rubra ATCC 43154T	54.5505	4588	5968	1320	0.250095	0.4	0.5
Pseudomonas straminea JCM 2783T	Pseudomonas linyingensis LMG 25967T	73.3949	4588	4368	2185	0.487941	0.4	0.5
Pseudomonas straminea JCM 2783T	Pseudomonas straminea JCM 2783T	100	4588	4588	4584	0.999128	0.4	0.5
Pseudomonas straminea JCM 2783T	Pseudomonas xinjiangensis NRRL B-51270T	65.6063	4588	3282	1946	0.494536	0.4	0.5
Pseudomonas straminea JCM 2783T	Pseudomonas stutzeri CGMCC 1.1803T	74.5014	4588	4188	2498	0.56928	0.4	0.5
Pseudomonas straminea JCM 2783T	Pseudomonas asplenii ATCC 23835T	73.4183	4588	5702	2990	0.581147	0.4	0.5
Pseudomonas straminea JCM 2783T	Thiopseudomonas denitrificans X2T	66.6181	4588	2597	1597	0.444537	0.4	0.5
Pseudomonas straminea JCM 2783T	Pseudomonas fluorescens NCTC10038T	72.9174	4588	6023	2954	0.556781	0.4	0.5
Pseudomonas straminea JCM 2783T	Pseudomonas aestusnigri VGXO14T	65.7764	4588	3544	1944	0.478111	0.4	0.5
Pseudomonas straminea JCM 2783T	Pseudomonas profundi M5T	65.7139	4588	3898	1990	0.469008	0.4	0.5
Pseudomonas straminea JCM 2783T	Pseudomonas pertucinogena JCM 11590T	66.1046	4588	2880	1782	0.477236	0.4	0.5
Pseudomonas straminea JCM 2783T	Pseudomonas formosensis JCM 18415T	66.0529	4588	3198	1806	0.46391	0.4	0.5
Pseudomonas straminea JCM 2783T	Pseudomonas syringae DSM 10604T	72.9696	4588	5237	2818	0.573639	0.4	0.5
Pseudomonas straminea JCM 2783T	Pseudomonas salegens CECT 8338T	65.1896	4588	3439	1811	0.451227	0.4	0.5
Pseudomonas straminea JCM 2783T	Pseudomonas salina XCD-X85T	65.3482	4588	3858	1908	0.451812	0.4	0.5
Pseudomonas straminea JCM 2783T	Pseudomonas gallaeciensis V113T	65.4051	4588	3963	2063	0.482517	0.4	0.5
Pseudomonas straminea JCM 2783T	Pseudomonas pachastrellae JCM 12285T	65.8397	4588	3725	1958	0.471069	0.4	0.5
Pseudomonas straminea JCM 2783T	Pseudomonas aeruginosa DSM 50071T	73.1405	4588	5789	3023	0.582635	0.4	0.5
Pseudomonas straminea JCM 2783T	Pseudomonas caeni DSM 24390T	68.7816	4588	2805	1775	0.480184	0.4	0.5
Pseudomonas straminea JCM 2783T	Pseudomonas resinovorans DSM 21078T	76.1606	4588	5601	2829	0.555305	0.4	0.5
Pseudomonas straminea JCM 2783T	Pseudomonas bauzanensis DSM 22558T	66.2191	4588	3293	1889	0.479381	0.4	0.5
Pseudomonas straminea JCM 2783T	Pseudomonas neustonica SSM26T	65.2799	4588	4061	2005	0.463637	0.4	0.5
Pseudomonas straminea JCM 2783T	Pseudomonas phragmitis S-6-2T	66.5134	4588	3710	2030	0.489275	0.4	0.5
Pseudomonas straminea JCM 2783T	Azotobacter chroococcum DSM 2286T	73.4854	4588	4574	2289	0.499673	0.4	0.5
Pseudomonas straminea JCM 2783T	Pseudomonas oleovorans subsp. oleovorans DSM 1045T	78.4225	4588	4759	2684	0.574302	0.4	0.5
Pseudomonas straminea JCM 2783T	Pseudomonas putida NBRC 4164T	72.9163	4588	5505	2880	0.570693	0.4	0.5
Pseudomonas straminea JCM 2783T	Pseudomonas pelagia CL-AP6T	65.4831	4588	4247	2035	0.460668	0.4	0.5
Pseudomonas xinjiangensis NRRL B-51270T	Pseudomonas anguilliseptica DSM 12111T	66.0681	3282	5190	1929	0.455382	0.4	0.5
Pseudomonas xinjiangensis NRRL B-51270T	Pseudomonas chlororaphis subsp. chlororaphis DSM 50083T	65.0198	3282	6097	1898	0.404734	0.4	0.5
Pseudomonas xinjiangensis NRRL B-51270T	Azomonas agilis DSM 375T	65.1795	3282	3083	1438	0.451846	0.4	0.5
Pseudomonas xinjiangensis NRRL B-51270T	Pseudomonas sabulinigri JCM 14963T	74.2235	3282	3652	2440	0.703778	0.4	0.5
Pseudomonas xinjiangensis NRRL B-51270T	Permianibacter aggregans HW001T	56.5915	3282	3796	1091	0.308279	0.4	0.5
Pseudomonas xinjiangensis NRRL B-51270T	Pseudomonas duriflava CGMCC 1.6858T	65.3858	3282	4728	1821	0.454682	0.4	0.5
Pseudomonas xinjiangensis NRRL B-51270T	Pseudomonas oryzihabitans NBRC 102199T	64.944	3282	4628	1750	0.442478	0.4	0.5
Pseudomonas xinjiangensis NRRL B-51270T	Pseudomonas abyssi MT5T	73.5879	3282	4061	2371	0.645785	0.4	0.5
Pseudomonas xinjiangensis NRRL B-51270T	Pseudomonas luteola NBRC 103146T	65.216	3282	5101	1833	0.437314	0.4	0.5
Pseudomonas xinjiangensis NRRL B-51270T	Oblitimonas alkaliphila B4199T	64.3931	3282	2371	1324	0.468424	0.4	0.5
Pseudomonas xinjiangensis NRRL B-51270T	Entomomonas moraniae QZS01T	62.8573	3282	3093	1099	0.344784	0.4	0.5
Pseudomonas xinjiangensis NRRL B-51270T	Pseudomonas hussainii JCM 19513T	65.4378	3282	3465	1831	0.54276	0.4	0.5
Pseudomonas xinjiangensis NRRL B-51270T	Pseudomonas oceani DSM 100277T	73.8433	3282	3843	2331	0.654316	0.4	0.5
Pseudomonas xinjiangensis NRRL B-51270T	Pseudomonas litoralis 2SM5T	74.3552	3282	3807	2150	0.606574	0.4	0.5
Pseudomonas xinjiangensis NRRL B-51270T	Pseudomonas asuensis JCM 13501T	65.2362	3282	5110	1787	0.425882	0.4	0.5
Pseudomonas xinjiangensis NRRL B-51270T	Rugamonas rubra ATCC 43154T	54.4283	3282	5968	1063	0.229838	0.4	0.5
Pseudomonas xinjiangensis NRRL B-51270T	Pseudomonas linyingensis LMG 25967T	66.3169	3282	4368	1795	0.469281	0.4	0.5
Pseudomonas xinjiangensis NRRL B-51270T	Pseudomonas straminea JCM 2783T	65.6063	3282	4588	1946	0.494536	0.4	0.5
Pseudomonas xinjiangensis NRRL B-51270T	Pseudomonas xinjiangensis NRRL B-51270T	100	3282	3282	3280	0.999391	0.4	0.5
Pseudomonas xinjiangensis NRRL B-51270T	Pseudomonas stutzeri CGMCC 1.1803T	66.5076	3282	4188	2115	0.566265	0.4	0.5
Pseudomonas xinjiangensis NRRL B-51270T	Pseudomonas asplenii ATCC 23835T	65.1497	3282	5702	1836	0.408727	0.4	0.5
Pseudomonas xinjiangensis NRRL B-51270T	Thiopseudomonas denitrificans X2T	63.8542	3282	2597	1424	0.484436	0.4	0.5
Pseudomonas xinjiangensis NRRL B-51270T	Pseudomonas fluorescens NCTC10038T	64.8298	3282	6023	1851	0.397851	0.4	0.5
Pseudomonas xinjiangensis NRRL B-51270T	Pseudomonas aestusnigri VGXO14T	73.7654	3282	3544	2306	0.675652	0.4	0.5
Pseudomonas xinjiangensis NRRL B-51270T	Pseudomonas profundi M5T	76.2335	3282	3898	2570	0.715877	0.4	0.5
Pseudomonas xinjiangensis NRRL B-51270T	Pseudomonas pertucinogena JCM 11590T	73.6181	3282	2880	2051	0.665693	0.4	0.5
Pseudomonas xinjiangensis NRRL B-51270T	Pseudomonas formosensis JCM 18415T	73.8149	3282	3198	2033	0.627469	0.4	0.5
Pseudomonas xinjiangensis NRRL B-51270T	Pseudomonas syringae DSM 10604T	65.1687	3282	5237	1789	0.420002	0.4	0.5
Pseudomonas xinjiangensis NRRL B-51270T	Pseudomonas salegens CECT 8338T	72.8585	3282	3439	2200	0.654664	0.4	0.5
Pseudomonas xinjiangensis NRRL B-51270T	Pseudomonas salina XCD-X85T	74.8266	3282	3858	2439	0.683193	0.4	0.5
Pseudomonas xinjiangensis NRRL B-51270T	Pseudomonas gallaeciensis V113T	73.7008	3282	3963	2337	0.645135	0.4	0.5
Pseudomonas xinjiangensis NRRL B-51270T	Pseudomonas pachastrellae JCM 12285T	73.8452	3282	3725	2337	0.667047	0.4	0.5
Pseudomonas xinjiangensis NRRL B-51270T	Pseudomonas aeruginosa DSM 50071T	65.9076	3282	5789	2005	0.442068	0.4	0.5
Pseudomonas xinjiangensis NRRL B-51270T	Pseudomonas caeni DSM 24390T	64.3924	3282	2805	1589	0.522096	0.4	0.5
Pseudomonas xinjiangensis NRRL B-51270T	Pseudomonas resinovorans DSM 21078T	66.1368	3282	5601	1979	0.44557	0.4	0.5
Pseudomonas xinjiangensis NRRL B-51270T	Pseudomonas bauzanensis DSM 22558T	74.5688	3282	3293	2173	0.660989	0.4	0.5
Pseudomonas xinjiangensis NRRL B-51270T	Pseudomonas neustonica SSM26T	73.8345	3282	4061	2386	0.649871	0.4	0.5
Pseudomonas xinjiangensis NRRL B-51270T	Pseudomonas phragmitis S-6-2T	76.0595	3282	3710	2362	0.675629	0.4	0.5
Pseudomonas xinjiangensis NRRL B-51270T	Azotobacter chroococcum DSM 2286T	65.8109	3282	4574	1800	0.458248	0.4	0.5
Pseudomonas xinjiangensis NRRL B-51270T	Pseudomonas oleovorans subsp. oleovorans DSM 1045T	66.1749	3282	4759	1962	0.487999	0.4	0.5
Pseudomonas xinjiangensis NRRL B-51270T	Pseudomonas putida NBRC 4164T	64.9077	3282	5505	1862	0.423808	0.4	0.5
Pseudomonas xinjiangensis NRRL B-51270T	Pseudomonas pelagia CL-AP6T	75.2948	3282	4247	2446	0.649754	0.4	0.5
Pseudomonas stutzeri CGMCC 1.1803T	Pseudomonas anguilliseptica DSM 12111T	75.927	4188	5190	2409	0.513756	0.4	0.5
Pseudomonas stutzeri CGMCC 1.1803T	Pseudomonas chlororaphis subsp. chlororaphis DSM 50083T	73.3573	4188	6097	2545	0.494895	0.4	0.5
Pseudomonas stutzeri CGMCC 1.1803T	Azomonas agilis DSM 375T	71.3609	4188	3083	1771	0.487141	0.4	0.5
Pseudomonas stutzeri CGMCC 1.1803T	Pseudomonas sabulinigri JCM 14963T	66.2112	4188	3652	2217	0.565561	0.4	0.5
Pseudomonas stutzeri CGMCC 1.1803T	Permianibacter aggregans HW001T	56.8797	4188	3796	1198	0.3001	0.4	0.5
Pseudomonas stutzeri CGMCC 1.1803T	Pseudomonas duriflava CGMCC 1.6858T	70.8387	4188	4728	2445	0.548452	0.4	0.5
Pseudomonas stutzeri CGMCC 1.1803T	Pseudomonas oryzihabitans NBRC 102199T	69.575	4188	4628	2382	0.540381	0.4	0.5
Pseudomonas stutzeri CGMCC 1.1803T	Pseudomonas abyssi MT5T	66.5282	4188	4061	2277	0.552067	0.4	0.5
Pseudomonas stutzeri CGMCC 1.1803T	Pseudomonas luteola NBRC 103146T	70.7914	4188	5101	2492	0.536549	0.4	0.5
Pseudomonas stutzeri CGMCC 1.1803T	Oblitimonas alkaliphila B4199T	67.8037	4188	2371	1605	0.489404	0.4	0.5
Pseudomonas stutzeri CGMCC 1.1803T	Entomomonas moraniae QZS01T	64.857	4188	3093	1305	0.358467	0.4	0.5
Pseudomonas stutzeri CGMCC 1.1803T	Pseudomonas hussainii JCM 19513T	69.3707	4188	3465	2147	0.561087	0.4	0.5
Pseudomonas stutzeri CGMCC 1.1803T	Pseudomonas oceani DSM 100277T	66.5552	4188	3843	2186	0.54439	0.4	0.5
Pseudomonas stutzeri CGMCC 1.1803T	Pseudomonas litoralis 2SM5T	66.6825	4188	3807	2115	0.529081	0.4	0.5
Pseudomonas stutzeri CGMCC 1.1803T	Pseudomonas asuensis JCM 13501T	70.515	4188	5110	2472	0.531727	0.4	0.5
Pseudomonas stutzeri CGMCC 1.1803T	Rugamonas rubra ATCC 43154T	54.9996	4188	5968	1291	0.254234	0.4	0.5
Pseudomonas stutzeri CGMCC 1.1803T	Pseudomonas linyingensis LMG 25967T	74.4545	4188	4368	2336	0.54605	0.4	0.5
Pseudomonas stutzeri CGMCC 1.1803T	Pseudomonas straminea JCM 2783T	74.5014	4188	4588	2498	0.56928	0.4	0.5
Pseudomonas stutzeri CGMCC 1.1803T	Pseudomonas xinjiangensis NRRL B-51270T	66.5076	4188	3282	2115	0.566265	0.4	0.5
Pseudomonas stutzeri CGMCC 1.1803T	Pseudomonas stutzeri CGMCC 1.1803T	100	4188	4188	4150	0.990926	0.4	0.5
Pseudomonas stutzeri CGMCC 1.1803T	Pseudomonas asplenii ATCC 23835T	72.7663	4188	5702	2418	0.488979	0.4	0.5
Pseudomonas stutzeri CGMCC 1.1803T	Thiopseudomonas denitrificans X2T	67.1232	4188	2597	1747	0.514959	0.4	0.5
Pseudomonas stutzeri CGMCC 1.1803T	Pseudomonas fluorescens NCTC10038T	72.1938	4188	6023	2453	0.480462	0.4	0.5
Pseudomonas stutzeri CGMCC 1.1803T	Pseudomonas aestusnigri VGXO14T	66.6498	4188	3544	2126	0.549922	0.4	0.5
Pseudomonas stutzeri CGMCC 1.1803T	Pseudomonas profundi M5T	66.6483	4188	3898	2278	0.563443	0.4	0.5
Pseudomonas stutzeri CGMCC 1.1803T	Pseudomonas pertucinogena JCM 11590T	66.5431	4188	2880	1939	0.54867	0.4	0.5
Pseudomonas stutzeri CGMCC 1.1803T	Pseudomonas formosensis JCM 18415T	66.9689	4188	3198	1953	0.528838	0.4	0.5
Pseudomonas stutzeri CGMCC 1.1803T	Pseudomonas syringae DSM 10604T	72.2093	4188	5237	2377	0.504403	0.4	0.5
Pseudomonas stutzeri CGMCC 1.1803T	Pseudomonas salegens CECT 8338T	66.0576	4188	3439	1913	0.501639	0.4	0.5
Pseudomonas stutzeri CGMCC 1.1803T	Pseudomonas salina XCD-X85T	66.1624	4188	3858	2120	0.52697	0.4	0.5
Pseudomonas stutzeri CGMCC 1.1803T	Pseudomonas gallaeciensis V113T	66.2912	4188	3963	2181	0.535149	0.4	0.5
Pseudomonas stutzeri CGMCC 1.1803T	Pseudomonas pachastrellae JCM 12285T	66.4654	4188	3725	2169	0.548212	0.4	0.5
Pseudomonas stutzeri CGMCC 1.1803T	Pseudomonas aeruginosa DSM 50071T	73.5453	4188	5789	2722	0.545655	0.4	0.5
Pseudomonas stutzeri CGMCC 1.1803T	Pseudomonas caeni DSM 24390T	68.8718	4188	2805	1985	0.567711	0.4	0.5
Pseudomonas stutzeri CGMCC 1.1803T	Pseudomonas resinovorans DSM 21078T	75.4503	4188	5601	2576	0.526305	0.4	0.5
Pseudomonas stutzeri CGMCC 1.1803T	Pseudomonas bauzanensis DSM 22558T	66.6613	4188	3293	2172	0.580671	0.4	0.5
Pseudomonas stutzeri CGMCC 1.1803T	Pseudomonas neustonica SSM26T	66.0281	4188	4061	2190	0.530973	0.4	0.5
Pseudomonas stutzeri CGMCC 1.1803T	Pseudomonas phragmitis S-6-2T	67.4811	4188	3710	2113	0.535072	0.4	0.5
Pseudomonas stutzeri CGMCC 1.1803T	Azotobacter chroococcum DSM 2286T	74.8551	4188	4574	2299	0.524766	0.4	0.5
Pseudomonas stutzeri CGMCC 1.1803T	Pseudomonas oleovorans subsp. oleovorans DSM 1045T	76.3601	4188	4759	2580	0.57673	0.4	0.5
Pseudomonas stutzeri CGMCC 1.1803T	Pseudomonas putida NBRC 4164T	72.0036	4188	5505	2468	0.509233	0.4	0.5
Pseudomonas stutzeri CGMCC 1.1803T	Pseudomonas pelagia CL-AP6T	66.5077	4188	4247	2347	0.556491	0.4	0.5
Pseudomonas asplenii ATCC 23835T	Pseudomonas anguilliseptica DSM 12111T	74.8071	5702	5190	2518	0.462358	0.4	0.5
Pseudomonas asplenii ATCC 23835T	Pseudomonas chlororaphis subsp. chlororaphis DSM 50083T	83.2477	5702	6097	3863	0.654801	0.4	0.5
Pseudomonas asplenii ATCC 23835T	Azomonas agilis DSM 375T	68.988	5702	3083	1760	0.400683	0.4	0.5
Pseudomonas asplenii ATCC 23835T	Pseudomonas sabulinigri JCM 14963T	64.8821	5702	3652	2008	0.429335	0.4	0.5
Pseudomonas asplenii ATCC 23835T	Permianibacter aggregans HW001T	56.2339	5702	3796	1158	0.243841	0.4	0.5
Pseudomonas asplenii ATCC 23835T	Pseudomonas duriflava CGMCC 1.6858T	70.7087	5702	4728	2476	0.474784	0.4	0.5
Pseudomonas asplenii ATCC 23835T	Pseudomonas oryzihabitans NBRC 102199T	69.246	5702	4628	2830	0.547919	0.4	0.5
Pseudomonas asplenii ATCC 23835T	Pseudomonas abyssi MT5T	64.6205	5702	4061	2027	0.415241	0.4	0.5
Pseudomonas asplenii ATCC 23835T	Pseudomonas luteola NBRC 103146T	70.2174	5702	5101	2666	0.493567	0.4	0.5
Pseudomonas asplenii ATCC 23835T	Oblitimonas alkaliphila B4199T	66.2957	5702	2371	1500	0.371609	0.4	0.5
Pseudomonas asplenii ATCC 23835T	Entomomonas moraniae QZS01T	63.6264	5702	3093	1415	0.321774	0.4	0.5
Pseudomonas asplenii ATCC 23835T	Pseudomonas hussainii JCM 19513T	67.9801	5702	3465	2058	0.449002	0.4	0.5
Pseudomonas asplenii ATCC 23835T	Pseudomonas oceani DSM 100277T	65.0208	5702	3843	1989	0.416763	0.4	0.5
Pseudomonas asplenii ATCC 23835T	Pseudomonas litoralis 2SM5T	65.033	5702	3807	1828	0.384478	0.4	0.5
Pseudomonas asplenii ATCC 23835T	Pseudomonas asuensis JCM 13501T	70.048	5702	5110	2626	0.485757	0.4	0.5
Pseudomonas asplenii ATCC 23835T	Rugamonas rubra ATCC 43154T	54.6841	5702	5968	1449	0.248329	0.4	0.5
Pseudomonas asplenii ATCC 23835T	Pseudomonas linyingensis LMG 25967T	72.2179	5702	4368	2228	0.442502	0.4	0.5
Pseudomonas asplenii ATCC 23835T	Pseudomonas straminea JCM 2783T	73.4183	5702	4588	2990	0.581147	0.4	0.5
Pseudomonas asplenii ATCC 23835T	Pseudomonas xinjiangensis NRRL B-51270T	65.1497	5702	3282	1836	0.408727	0.4	0.5
Pseudomonas asplenii ATCC 23835T	Pseudomonas stutzeri CGMCC 1.1803T	72.7663	5702	4188	2418	0.488979	0.4	0.5
Pseudomonas asplenii ATCC 23835T	Pseudomonas asplenii ATCC 23835T	100	5702	5702	5665	0.993511	0.4	0.5
Pseudomonas asplenii ATCC 23835T	Thiopseudomonas denitrificans X2T	65.7847	5702	2597	1569	0.378118	0.4	0.5
Pseudomonas asplenii ATCC 23835T	Pseudomonas fluorescens NCTC10038T	81.8651	5702	6023	3819	0.651429	0.4	0.5
Pseudomonas asplenii ATCC 23835T	Pseudomonas aestusnigri VGXO14T	65.0872	5702	3544	1933	0.418127	0.4	0.5
Pseudomonas asplenii ATCC 23835T	Pseudomonas profundi M5T	64.6904	5702	3898	1923	0.400625	0.4	0.5
Pseudomonas asplenii ATCC 23835T	Pseudomonas pertucinogena JCM 11590T	65.4886	5702	2880	1719	0.400606	0.4	0.5
Pseudomonas asplenii ATCC 23835T	Pseudomonas formosensis JCM 18415T	65.355	5702	3198	1777	0.399326	0.4	0.5
Pseudomonas asplenii ATCC 23835T	Pseudomonas syringae DSM 10604T	78.2554	5702	5237	3380	0.617972	0.4	0.5
Pseudomonas asplenii ATCC 23835T	Pseudomonas salegens CECT 8338T	64.6414	5702	3439	1790	0.391642	0.4	0.5
Pseudomonas asplenii ATCC 23835T	Pseudomonas salina XCD-X85T	64.8851	5702	3858	1866	0.390377	0.4	0.5
Pseudomonas asplenii ATCC 23835T	Pseudomonas gallaeciensis V113T	64.7717	5702	3963	2008	0.41552	0.4	0.5
Pseudomonas asplenii ATCC 23835T	Pseudomonas pachastrellae JCM 12285T	65.285	5702	3725	1933	0.410099	0.4	0.5
Pseudomonas asplenii ATCC 23835T	Pseudomonas aeruginosa DSM 50071T	72.7161	5702	5789	3234	0.562875	0.4	0.5
Pseudomonas asplenii ATCC 23835T	Pseudomonas caeni DSM 24390T	68.1838	5702	2805	1721	0.404608	0.4	0.5
Pseudomonas asplenii ATCC 23835T	Pseudomonas resinovorans DSM 21078T	74.8173	5702	5601	2961	0.523932	0.4	0.5
Pseudomonas asplenii ATCC 23835T	Pseudomonas bauzanensis DSM 22558T	65.2099	5702	3293	1863	0.41423	0.4	0.5
Pseudomonas asplenii ATCC 23835T	Pseudomonas neustonica SSM26T	64.5942	5702	4061	2003	0.410325	0.4	0.5
Pseudomonas asplenii ATCC 23835T	Pseudomonas phragmitis S-6-2T	65.8713	5702	3710	1945	0.413302	0.4	0.5
Pseudomonas asplenii ATCC 23835T	Azotobacter chroococcum DSM 2286T	72.5909	5702	4574	2290	0.445699	0.4	0.5
Pseudomonas asplenii ATCC 23835T	Pseudomonas oleovorans subsp. oleovorans DSM 1045T	74.9506	5702	4759	2538	0.485231	0.4	0.5
Pseudomonas asplenii ATCC 23835T	Pseudomonas putida NBRC 4164T	77.3679	5702	5505	3343	0.596591	0.4	0.5
Pseudomonas asplenii ATCC 23835T	Pseudomonas pelagia CL-AP6T	64.7765	5702	4247	2052	0.412504	0.4	0.5
Thiopseudomonas denitrificans X2T	Pseudomonas anguilliseptica DSM 12111T	66.8176	2597	5190	1617	0.415308	0.4	0.5
Thiopseudomonas denitrificans X2T	Pseudomonas chlororaphis subsp. chlororaphis DSM 50083T	65.8182	2597	6097	1613	0.371061	0.4	0.5
Thiopseudomonas denitrificans X2T	Azomonas agilis DSM 375T	65.9108	2597	3083	1369	0.482042	0.4	0.5
Thiopseudomonas denitrificans X2T	Pseudomonas sabulinigri JCM 14963T	63.6567	2597	3652	1489	0.476556	0.4	0.5
Thiopseudomonas denitrificans X2T	Permianibacter aggregans HW001T	56.3809	2597	3796	945	0.295636	0.4	0.5
Thiopseudomonas denitrificans X2T	Pseudomonas duriflava CGMCC 1.6858T	65.8322	2597	4728	1439	0.392901	0.4	0.5
Thiopseudomonas denitrificans X2T	Pseudomonas oryzihabitans NBRC 102199T	65.3391	2597	4628	1456	0.403045	0.4	0.5
Thiopseudomonas denitrificans X2T	Pseudomonas abyssi MT5T	63.954	2597	4061	1540	0.462601	0.4	0.5
Thiopseudomonas denitrificans X2T	Pseudomonas luteola NBRC 103146T	65.6061	2597	5101	1475	0.383216	0.4	0.5
Thiopseudomonas denitrificans X2T	Oblitimonas alkaliphila B4199T	68.6619	2597	2371	1528	0.615137	0.4	0.5
Thiopseudomonas denitrificans X2T	Entomomonas moraniae QZS01T	62.7855	2597	3093	1130	0.397188	0.4	0.5
Thiopseudomonas denitrificans X2T	Pseudomonas hussainii JCM 19513T	65.6138	2597	3465	1526	0.503464	0.4	0.5
Thiopseudomonas denitrificans X2T	Pseudomonas oceani DSM 100277T	63.9447	2597	3843	1497	0.464907	0.4	0.5
Thiopseudomonas denitrificans X2T	Pseudomonas litoralis 2SM5T	64.5168	2597	3807	1557	0.486259	0.4	0.5
Thiopseudomonas denitrificans X2T	Pseudomonas asuensis JCM 13501T	65.5499	2597	5110	1469	0.381212	0.4	0.5
Thiopseudomonas denitrificans X2T	Rugamonas rubra ATCC 43154T	54.1988	2597	5968	944	0.220432	0.4	0.5
Thiopseudomonas denitrificans X2T	Pseudomonas linyingensis LMG 25967T	67.4002	2597	4368	1570	0.450826	0.4	0.5
Thiopseudomonas denitrificans X2T	Pseudomonas straminea JCM 2783T	66.6181	2597	4588	1597	0.444537	0.4	0.5
Thiopseudomonas denitrificans X2T	Pseudomonas xinjiangensis NRRL B-51270T	63.8542	2597	3282	1424	0.484436	0.4	0.5
Thiopseudomonas denitrificans X2T	Pseudomonas stutzeri CGMCC 1.1803T	67.1232	2597	4188	1747	0.514959	0.4	0.5
Thiopseudomonas denitrificans X2T	Pseudomonas asplenii ATCC 23835T	65.7847	2597	5702	1569	0.378118	0.4	0.5
Thiopseudomonas denitrificans X2T	Thiopseudomonas denitrificans X2T	100	2597	2597	2592	0.998075	0.4	0.5
Thiopseudomonas denitrificans X2T	Pseudomonas fluorescens NCTC10038T	65.4793	2597	6023	1549	0.359397	0.4	0.5
Thiopseudomonas denitrificans X2T	Pseudomonas aestusnigri VGXO14T	64.1101	2597	3544	1487	0.484286	0.4	0.5
Thiopseudomonas denitrificans X2T	Pseudomonas profundi M5T	63.794	2597	3898	1501	0.462202	0.4	0.5
Thiopseudomonas denitrificans X2T	Pseudomonas pertucinogena JCM 11590T	64.8225	2597	2880	1488	0.543363	0.4	0.5
Thiopseudomonas denitrificans X2T	Pseudomonas formosensis JCM 18415T	65.0271	2597	3198	1530	0.528041	0.4	0.5
Thiopseudomonas denitrificans X2T	Pseudomonas syringae DSM 10604T	65.7595	2597	5237	1500	0.382946	0.4	0.5
Thiopseudomonas denitrificans X2T	Pseudomonas salegens CECT 8338T	63.6623	2597	3439	1446	0.479125	0.4	0.5
Thiopseudomonas denitrificans X2T	Pseudomonas salina XCD-X85T	63.5171	2597	3858	1491	0.461967	0.4	0.5
Thiopseudomonas denitrificans X2T	Pseudomonas gallaeciensis V113T	63.9407	2597	3963	1512	0.460976	0.4	0.5
Thiopseudomonas denitrificans X2T	Pseudomonas pachastrellae JCM 12285T	64.0209	2597	3725	1500	0.474533	0.4	0.5
Thiopseudomonas denitrificans X2T	Pseudomonas aeruginosa DSM 50071T	66.5832	2597	5789	1695	0.404245	0.4	0.5
Thiopseudomonas denitrificans X2T	Pseudomonas caeni DSM 24390T	69.9769	2597	2805	1819	0.673454	0.4	0.5
Thiopseudomonas denitrificans X2T	Pseudomonas resinovorans DSM 21078T	67.2559	2597	5601	1615	0.393999	0.4	0.5
Thiopseudomonas denitrificans X2T	Pseudomonas bauzanensis DSM 22558T	64.3926	2597	3293	1569	0.532767	0.4	0.5
Thiopseudomonas denitrificans X2T	Pseudomonas neustonica SSM26T	63.6955	2597	4061	1468	0.440973	0.4	0.5
Thiopseudomonas denitrificans X2T	Pseudomonas phragmitis S-6-2T	64.6342	2597	3710	1514	0.480101	0.4	0.5
Thiopseudomonas denitrificans X2T	Azotobacter chroococcum DSM 2286T	67.1176	2597	4574	1497	0.417515	0.4	0.5
Thiopseudomonas denitrificans X2T	Pseudomonas oleovorans subsp. oleovorans DSM 1045T	67.3404	2597	4759	1651	0.448885	0.4	0.5
Thiopseudomonas denitrificans X2T	Pseudomonas putida NBRC 4164T	65.8808	2597	5505	1541	0.3804	0.4	0.5
Thiopseudomonas denitrificans X2T	Pseudomonas pelagia CL-AP6T	63.7831	2597	4247	1549	0.452659	0.4	0.5
Pseudomonas fluorescens NCTC10038T	Pseudomonas anguilliseptica DSM 12111T	74.3103	6023	5190	2563	0.457148	0.4	0.5
Pseudomonas fluorescens NCTC10038T	Pseudomonas chlororaphis subsp. chlororaphis DSM 50083T	83.5685	6023	6097	4108	0.677888	0.4	0.5
Pseudomonas fluorescens NCTC10038T	Azomonas agilis DSM 375T	68.6961	6023	3083	1761	0.386778	0.4	0.5
Pseudomonas fluorescens NCTC10038T	Pseudomonas sabulinigri JCM 14963T	64.501	6023	3652	2036	0.420879	0.4	0.5
Pseudomonas fluorescens NCTC10038T	Permianibacter aggregans HW001T	56.1587	6023	3796	1143	0.232814	0.4	0.5
Pseudomonas fluorescens NCTC10038T	Pseudomonas duriflava CGMCC 1.6858T	70.1929	6023	4728	2570	0.478095	0.4	0.5
Pseudomonas fluorescens NCTC10038T	Pseudomonas oryzihabitans NBRC 102199T	68.8163	6023	4628	2869	0.538729	0.4	0.5
Pseudomonas fluorescens NCTC10038T	Pseudomonas abyssi MT5T	64.342	6023	4061	2033	0.403213	0.4	0.5
Pseudomonas fluorescens NCTC10038T	Pseudomonas luteola NBRC 103146T	69.706	6023	5101	2766	0.497303	0.4	0.5
Pseudomonas fluorescens NCTC10038T	Oblitimonas alkaliphila B4199T	66.034	6023	2371	1511	0.360019	0.4	0.5
Pseudomonas fluorescens NCTC10038T	Entomomonas moraniae QZS01T	63.3794	6023	3093	1423	0.312198	0.4	0.5
Pseudomonas fluorescens NCTC10038T	Pseudomonas hussainii JCM 19513T	67.7579	6023	3465	2069	0.43613	0.4	0.5
Pseudomonas fluorescens NCTC10038T	Pseudomonas oceani DSM 100277T	64.5778	6023	3843	2008	0.407055	0.4	0.5
Pseudomonas fluorescens NCTC10038T	Pseudomonas litoralis 2SM5T	64.8099	6023	3807	1836	0.37355	0.4	0.5
Pseudomonas fluorescens NCTC10038T	Pseudomonas asuensis JCM 13501T	69.5771	6023	5110	2736	0.491512	0.4	0.5
Pseudomonas fluorescens NCTC10038T	Rugamonas rubra ATCC 43154T	54.8523	6023	5968	1463	0.244016	0.4	0.5
Pseudomonas fluorescens NCTC10038T	Pseudomonas linyingensis LMG 25967T	71.6288	6023	4368	2199	0.423251	0.4	0.5
Pseudomonas fluorescens NCTC10038T	Pseudomonas straminea JCM 2783T	72.9174	6023	4588	2954	0.556781	0.4	0.5
Pseudomonas fluorescens NCTC10038T	Pseudomonas xinjiangensis NRRL B-51270T	64.8298	6023	3282	1851	0.397851	0.4	0.5
Pseudomonas fluorescens NCTC10038T	Pseudomonas stutzeri CGMCC 1.1803T	72.1938	6023	4188	2453	0.480462	0.4	0.5
Pseudomonas fluorescens NCTC10038T	Pseudomonas asplenii ATCC 23835T	81.8651	6023	5702	3819	0.651429	0.4	0.5
Pseudomonas fluorescens NCTC10038T	Thiopseudomonas denitrificans X2T	65.4793	6023	2597	1549	0.359397	0.4	0.5
Pseudomonas fluorescens NCTC10038T	Pseudomonas fluorescens NCTC10038T	100	6023	6023	6014	0.998506	0.4	0.5
Pseudomonas fluorescens NCTC10038T	Pseudomonas aestusnigri VGXO14T	64.7443	6023	3544	1947	0.407024	0.4	0.5
Pseudomonas fluorescens NCTC10038T	Pseudomonas profundi M5T	64.4788	6023	3898	1971	0.397339	0.4	0.5
Pseudomonas fluorescens NCTC10038T	Pseudomonas pertucinogena JCM 11590T	65.1066	6023	2880	1748	0.392677	0.4	0.5
Pseudomonas fluorescens NCTC10038T	Pseudomonas formosensis JCM 18415T	65.2219	6023	3198	1769	0.383689	0.4	0.5
Pseudomonas fluorescens NCTC10038T	Pseudomonas syringae DSM 10604T	78.0403	6023	5237	3461	0.614742	0.4	0.5
Pseudomonas fluorescens NCTC10038T	Pseudomonas salegens CECT 8338T	64.3466	6023	3439	1770	0.374128	0.4	0.5
Pseudomonas fluorescens NCTC10038T	Pseudomonas salina XCD-X85T	64.6254	6023	3858	1909	0.386398	0.4	0.5
Pseudomonas fluorescens NCTC10038T	Pseudomonas gallaeciensis V113T	64.2891	6023	3963	2043	0.409173	0.4	0.5
Pseudomonas fluorescens NCTC10038T	Pseudomonas pachastrellae JCM 12285T	64.7421	6023	3725	1952	0.400492	0.4	0.5
Pseudomonas fluorescens NCTC10038T	Pseudomonas aeruginosa DSM 50071T	72.0671	6023	5789	3373	0.571114	0.4	0.5
Pseudomonas fluorescens NCTC10038T	Pseudomonas caeni DSM 24390T	67.7595	6023	2805	1737	0.393521	0.4	0.5
Pseudomonas fluorescens NCTC10038T	Pseudomonas resinovorans DSM 21078T	74.0731	6023	5601	2949	0.507398	0.4	0.5
Pseudomonas fluorescens NCTC10038T	Pseudomonas bauzanensis DSM 22558T	65.0946	6023	3293	1882	0.404036	0.4	0.5
Pseudomonas fluorescens NCTC10038T	Pseudomonas neustonica SSM26T	64.3973	6023	4061	2033	0.403213	0.4	0.5
Pseudomonas fluorescens NCTC10038T	Pseudomonas phragmitis S-6-2T	65.2307	6023	3710	1953	0.401315	0.4	0.5
Pseudomonas fluorescens NCTC10038T	Azotobacter chroococcum DSM 2286T	71.7489	6023	4574	2313	0.436539	0.4	0.5
Pseudomonas fluorescens NCTC10038T	Pseudomonas oleovorans subsp. oleovorans DSM 1045T	74.1209	6023	4759	2585	0.479503	0.4	0.5
Pseudomonas fluorescens NCTC10038T	Pseudomonas putida NBRC 4164T	76.4841	6023	5505	3477	0.603227	0.4	0.5
Pseudomonas fluorescens NCTC10038T	Pseudomonas pelagia CL-AP6T	64.4714	6023	4247	2088	0.406621	0.4	0.5
Pseudomonas aestusnigri VGXO14T	Pseudomonas anguilliseptica DSM 12111T	65.9961	3544	5190	2108	0.482711	0.4	0.5
Pseudomonas aestusnigri VGXO14T	Pseudomonas chlororaphis subsp. chlororaphis DSM 50083T	65.3425	3544	6097	1998	0.41448	0.4	0.5
Pseudomonas aestusnigri VGXO14T	Azomonas agilis DSM 375T	64.9269	3544	3083	1520	0.458729	0.4	0.5
Pseudomonas aestusnigri VGXO14T	Pseudomonas sabulinigri JCM 14963T	79.7454	3544	3652	2810	0.780989	0.4	0.5
Pseudomonas aestusnigri VGXO14T	Permianibacter aggregans HW001T	56.6451	3544	3796	1131	0.308174	0.4	0.5
Pseudomonas aestusnigri VGXO14T	Pseudomonas duriflava CGMCC 1.6858T	65.7543	3544	4728	1743	0.421422	0.4	0.5
Pseudomonas aestusnigri VGXO14T	Pseudomonas oryzihabitans NBRC 102199T	64.8934	3544	4628	1748	0.427802	0.4	0.5
Pseudomonas aestusnigri VGXO14T	Pseudomonas abyssi MT5T	85.826	3544	4061	2973	0.781854	0.4	0.5
Pseudomonas aestusnigri VGXO14T	Pseudomonas luteola NBRC 103146T	65.418	3544	5101	1783	0.412493	0.4	0.5
Pseudomonas aestusnigri VGXO14T	Oblitimonas alkaliphila B4199T	64.4266	3544	2371	1412	0.47743	0.4	0.5
Pseudomonas aestusnigri VGXO14T	Entomomonas moraniae QZS01T	62.4361	3544	3093	1155	0.348049	0.4	0.5
Pseudomonas aestusnigri VGXO14T	Pseudomonas hussainii JCM 19513T	65.7555	3544	3465	1907	0.544158	0.4	0.5
Pseudomonas aestusnigri VGXO14T	Pseudomonas oceani DSM 100277T	91.7043	3544	3843	3036	0.821985	0.4	0.5
Pseudomonas aestusnigri VGXO14T	Pseudomonas litoralis 2SM5T	73.2883	3544	3807	2168	0.589852	0.4	0.5
Pseudomonas aestusnigri VGXO14T	Pseudomonas asuensis JCM 13501T	65.3584	3544	5110	1760	0.406748	0.4	0.5
Pseudomonas aestusnigri VGXO14T	Rugamonas rubra ATCC 43154T	54.5104	3544	5968	1119	0.235282	0.4	0.5
Pseudomonas aestusnigri VGXO14T	Pseudomonas linyingensis LMG 25967T	66.528	3544	4368	2012	0.508595	0.4	0.5
Pseudomonas aestusnigri VGXO14T	Pseudomonas straminea JCM 2783T	65.7764	3544	4588	1944	0.478111	0.4	0.5
Pseudomonas aestusnigri VGXO14T	Pseudomonas xinjiangensis NRRL B-51270T	73.7654	3544	3282	2306	0.675652	0.4	0.5
Pseudomonas aestusnigri VGXO14T	Pseudomonas stutzeri CGMCC 1.1803T	66.6498	3544	4188	2126	0.549922	0.4	0.5
Pseudomonas aestusnigri VGXO14T	Pseudomonas asplenii ATCC 23835T	65.0872	3544	5702	1933	0.418127	0.4	0.5
Pseudomonas aestusnigri VGXO14T	Thiopseudomonas denitrificans X2T	64.1101	3544	2597	1487	0.484286	0.4	0.5
Pseudomonas aestusnigri VGXO14T	Pseudomonas fluorescens NCTC10038T	64.7443	3544	6023	1947	0.407024	0.4	0.5
Pseudomonas aestusnigri VGXO14T	Pseudomonas aestusnigri VGXO14T	100	3544	3544	3531	0.996332	0.4	0.5
Pseudomonas aestusnigri VGXO14T	Pseudomonas profundi M5T	73.5538	3544	3898	2316	0.622413	0.4	0.5
Pseudomonas aestusnigri VGXO14T	Pseudomonas pertucinogena JCM 11590T	73.0007	3544	2880	2037	0.634184	0.4	0.5
Pseudomonas aestusnigri VGXO14T	Pseudomonas formosensis JCM 18415T	73.4816	3544	3198	2174	0.644912	0.4	0.5
Pseudomonas aestusnigri VGXO14T	Pseudomonas syringae DSM 10604T	65.2032	3544	5237	1835	0.417948	0.4	0.5
Pseudomonas aestusnigri VGXO14T	Pseudomonas salegens CECT 8338T	72.4698	3544	3439	2257	0.646427	0.4	0.5
Pseudomonas aestusnigri VGXO14T	Pseudomonas salina XCD-X85T	73.3257	3544	3858	2443	0.660092	0.4	0.5
Pseudomonas aestusnigri VGXO14T	Pseudomonas gallaeciensis V113T	86.4135	3544	3963	3071	0.81817	0.4	0.5
Pseudomonas aestusnigri VGXO14T	Pseudomonas pachastrellae JCM 12285T	85.9296	3544	3725	2893	0.795983	0.4	0.5
Pseudomonas aestusnigri VGXO14T	Pseudomonas aeruginosa DSM 50071T	66.1238	3544	5789	2112	0.452588	0.4	0.5
Pseudomonas aestusnigri VGXO14T	Pseudomonas caeni DSM 24390T	64.2281	3544	2805	1715	0.540243	0.4	0.5
Pseudomonas aestusnigri VGXO14T	Pseudomonas resinovorans DSM 21078T	66.0153	3544	5601	2197	0.480481	0.4	0.5
Pseudomonas aestusnigri VGXO14T	Pseudomonas bauzanensis DSM 22558T	73.6829	3544	3293	2194	0.641802	0.4	0.5
Pseudomonas aestusnigri VGXO14T	Pseudomonas neustonica SSM26T	78.653	3544	4061	2851	0.74977	0.4	0.5
Pseudomonas aestusnigri VGXO14T	Pseudomonas phragmitis S-6-2T	75.6229	3544	3710	2621	0.722636	0.4	0.5
Pseudomonas aestusnigri VGXO14T	Azotobacter chroococcum DSM 2286T	65.806	3544	4574	1857	0.457502	0.4	0.5
Pseudomonas aestusnigri VGXO14T	Pseudomonas oleovorans subsp. oleovorans DSM 1045T	66.7117	3544	4759	2140	0.515476	0.4	0.5
Pseudomonas aestusnigri VGXO14T	Pseudomonas putida NBRC 4164T	65.1073	3544	5505	1992	0.44027	0.4	0.5
Pseudomonas aestusnigri VGXO14T	Pseudomonas pelagia CL-AP6T	74.0346	3544	4247	2597	0.666667	0.4	0.5
Pseudomonas profundi M5T	Pseudomonas anguilliseptica DSM 12111T	66.1572	3898	5190	1944	0.427817	0.4	0.5
Pseudomonas profundi M5T	Pseudomonas chlororaphis subsp. chlororaphis DSM 50083T	64.9057	3898	6097	1998	0.3998	0.4	0.5
Pseudomonas profundi M5T	Azomonas agilis DSM 375T	64.8133	3898	3083	1456	0.417132	0.4	0.5
Pseudomonas profundi M5T	Pseudomonas sabulinigri JCM 14963T	74.5371	3898	3652	2450	0.649007	0.4	0.5
Pseudomonas profundi M5T	Permianibacter aggregans HW001T	56.5116	3898	3796	1106	0.287497	0.4	0.5
Pseudomonas profundi M5T	Pseudomonas duriflava CGMCC 1.6858T	65.3333	3898	4728	1870	0.433573	0.4	0.5
Pseudomonas profundi M5T	Pseudomonas oryzihabitans NBRC 102199T	64.46	3898	4628	1841	0.431856	0.4	0.5
Pseudomonas profundi M5T	Pseudomonas abyssi MT5T	73.5596	3898	4061	2489	0.625455	0.4	0.5
Pseudomonas profundi M5T	Pseudomonas luteola NBRC 103146T	65.1341	3898	5101	1871	0.415824	0.4	0.5
Pseudomonas profundi M5T	Oblitimonas alkaliphila B4199T	64.1256	3898	2371	1396	0.445366	0.4	0.5
Pseudomonas profundi M5T	Entomomonas moraniae QZS01T	62.2991	3898	3093	1136	0.324989	0.4	0.5
Pseudomonas profundi M5T	Pseudomonas hussainii JCM 19513T	65.2617	3898	3465	1801	0.489203	0.4	0.5
Pseudomonas profundi M5T	Pseudomonas oceani DSM 100277T	73.6509	3898	3843	2337	0.603798	0.4	0.5
Pseudomonas profundi M5T	Pseudomonas litoralis 2SM5T	76.0204	3898	3807	2507	0.650746	0.4	0.5
Pseudomonas profundi M5T	Pseudomonas asuensis JCM 13501T	64.9764	3898	5110	1841	0.408748	0.4	0.5
Pseudomonas profundi M5T	Rugamonas rubra ATCC 43154T	54.4111	3898	5968	1135	0.230083	0.4	0.5
Pseudomonas profundi M5T	Pseudomonas linyingensis LMG 25967T	66.5509	3898	4368	1893	0.458021	0.4	0.5
Pseudomonas profundi M5T	Pseudomonas straminea JCM 2783T	65.7139	3898	4588	1990	0.469008	0.4	0.5
Pseudomonas profundi M5T	Pseudomonas xinjiangensis NRRL B-51270T	76.2335	3898	3282	2570	0.715877	0.4	0.5
Pseudomonas profundi M5T	Pseudomonas stutzeri CGMCC 1.1803T	66.6483	3898	4188	2278	0.563443	0.4	0.5
Pseudomonas profundi M5T	Pseudomonas asplenii ATCC 23835T	64.6904	3898	5702	1923	0.400625	0.4	0.5
Pseudomonas profundi M5T	Thiopseudomonas denitrificans X2T	63.794	3898	2597	1501	0.462202	0.4	0.5
Pseudomonas profundi M5T	Pseudomonas fluorescens NCTC10038T	64.4788	3898	6023	1971	0.397339	0.4	0.5
Pseudomonas profundi M5T	Pseudomonas aestusnigri VGXO14T	73.5538	3898	3544	2316	0.622413	0.4	0.5
Pseudomonas profundi M5T	Pseudomonas profundi M5T	100	3898	3898	3897	0.999743	0.4	0.5
Pseudomonas profundi M5T	Pseudomonas pertucinogena JCM 11590T	73.9727	3898	2880	2205	0.650634	0.4	0.5
Pseudomonas profundi M5T	Pseudomonas formosensis JCM 18415T	74.6145	3898	3198	2225	0.627114	0.4	0.5
Pseudomonas profundi M5T	Pseudomonas syringae DSM 10604T	64.6596	3898	5237	1897	0.415326	0.4	0.5
Pseudomonas profundi M5T	Pseudomonas salegens CECT 8338T	72.783	3898	3439	2188	0.596429	0.4	0.5
Pseudomonas profundi M5T	Pseudomonas salina XCD-X85T	75.1369	3898	3858	2407	0.620681	0.4	0.5
Pseudomonas profundi M5T	Pseudomonas gallaeciensis V113T	73.5756	3898	3963	2354	0.598906	0.4	0.5
Pseudomonas profundi M5T	Pseudomonas pachastrellae JCM 12285T	73.6333	3898	3725	2333	0.612095	0.4	0.5
Pseudomonas profundi M5T	Pseudomonas aeruginosa DSM 50071T	65.7803	3898	5789	2085	0.430474	0.4	0.5
Pseudomonas profundi M5T	Pseudomonas caeni DSM 24390T	64.3308	3898	2805	1659	0.495002	0.4	0.5
Pseudomonas profundi M5T	Pseudomonas resinovorans DSM 21078T	66.2669	3898	5601	2095	0.441099	0.4	0.5
Pseudomonas profundi M5T	Pseudomonas bauzanensis DSM 22558T	75.6759	3898	3293	2453	0.682242	0.4	0.5
Pseudomonas profundi M5T	Pseudomonas neustonica SSM26T	73.9471	3898	4061	2417	0.607363	0.4	0.5
Pseudomonas profundi M5T	Pseudomonas phragmitis S-6-2T	75.8262	3898	3710	2356	0.619348	0.4	0.5
Pseudomonas profundi M5T	Azotobacter chroococcum DSM 2286T	65.8868	3898	4574	1857	0.438385	0.4	0.5
Pseudomonas profundi M5T	Pseudomonas oleovorans subsp. oleovorans DSM 1045T	66.186	3898	4759	2026	0.468061	0.4	0.5
Pseudomonas profundi M5T	Pseudomonas putida NBRC 4164T	64.4954	3898	5505	1971	0.419228	0.4	0.5
Pseudomonas profundi M5T	Pseudomonas pelagia CL-AP6T	75.6666	3898	4247	2605	0.639656	0.4	0.5
Pseudomonas pertucinogena JCM 11590T	Pseudomonas anguilliseptica DSM 12111T	66.4847	2880	5190	1776	0.440149	0.4	0.5
Pseudomonas pertucinogena JCM 11590T	Pseudomonas chlororaphis subsp. chlororaphis DSM 50083T	65.3314	2880	6097	1829	0.407486	0.4	0.5
Pseudomonas pertucinogena JCM 11590T	Azomonas agilis DSM 375T	65.3839	2880	3083	1388	0.465537	0.4	0.5
Pseudomonas pertucinogena JCM 11590T	Pseudomonas sabulinigri JCM 14963T	72.8137	2880	3652	2092	0.640539	0.4	0.5
Pseudomonas pertucinogena JCM 11590T	Permianibacter aggregans HW001T	56.8055	2880	3796	1029	0.308268	0.4	0.5
Pseudomonas pertucinogena JCM 11590T	Pseudomonas duriflava CGMCC 1.6858T	65.5527	2880	4728	1649	0.433491	0.4	0.5
Pseudomonas pertucinogena JCM 11590T	Pseudomonas oryzihabitans NBRC 102199T	65.2726	2880	4628	1602	0.426745	0.4	0.5
Pseudomonas pertucinogena JCM 11590T	Pseudomonas abyssi MT5T	72.884	2880	4061	2090	0.602219	0.4	0.5
Pseudomonas pertucinogena JCM 11590T	Pseudomonas luteola NBRC 103146T	65.406	2880	5101	1658	0.415487	0.4	0.5
Pseudomonas pertucinogena JCM 11590T	Oblitimonas alkaliphila B4199T	64.5428	2880	2371	1371	0.522186	0.4	0.5
Pseudomonas pertucinogena JCM 11590T	Entomomonas moraniae QZS01T	62.4961	2880	3093	1133	0.379374	0.4	0.5
Pseudomonas pertucinogena JCM 11590T	Pseudomonas hussainii JCM 19513T	65.6448	2880	3465	1668	0.525768	0.4	0.5
Pseudomonas pertucinogena JCM 11590T	Pseudomonas oceani DSM 100277T	72.8765	2880	3843	2055	0.611334	0.4	0.5
Pseudomonas pertucinogena JCM 11590T	Pseudomonas litoralis 2SM5T	81.4133	2880	3807	2343	0.700763	0.4	0.5
Pseudomonas pertucinogena JCM 11590T	Pseudomonas asuensis JCM 13501T	65.3317	2880	5110	1656	0.414518	0.4	0.5
Pseudomonas pertucinogena JCM 11590T	Rugamonas rubra ATCC 43154T	54.2967	2880	5968	1036	0.234177	0.4	0.5
Pseudomonas pertucinogena JCM 11590T	Pseudomonas linyingensis LMG 25967T	66.9461	2880	4368	1689	0.46606	0.4	0.5
Pseudomonas pertucinogena JCM 11590T	Pseudomonas straminea JCM 2783T	66.1046	2880	4588	1782	0.477236	0.4	0.5
Pseudomonas pertucinogena JCM 11590T	Pseudomonas xinjiangensis NRRL B-51270T	73.6181	2880	3282	2051	0.665693	0.4	0.5
Pseudomonas pertucinogena JCM 11590T	Pseudomonas stutzeri CGMCC 1.1803T	66.5431	2880	4188	1939	0.54867	0.4	0.5
Pseudomonas pertucinogena JCM 11590T	Pseudomonas asplenii ATCC 23835T	65.4886	2880	5702	1719	0.400606	0.4	0.5
Pseudomonas pertucinogena JCM 11590T	Thiopseudomonas denitrificans X2T	64.8225	2880	2597	1488	0.543363	0.4	0.5
Pseudomonas pertucinogena JCM 11590T	Pseudomonas fluorescens NCTC10038T	65.1066	2880	6023	1748	0.392677	0.4	0.5
Pseudomonas pertucinogena JCM 11590T	Pseudomonas aestusnigri VGXO14T	73.0007	2880	3544	2037	0.634184	0.4	0.5
Pseudomonas pertucinogena JCM 11590T	Pseudomonas profundi M5T	73.9727	2880	3898	2205	0.650634	0.4	0.5
Pseudomonas pertucinogena JCM 11590T	Pseudomonas pertucinogena JCM 11590T	100	2880	2880	2877	0.998958	0.4	0.5
Pseudomonas pertucinogena JCM 11590T	Pseudomonas formosensis JCM 18415T	84.8521	2880	3198	2376	0.781836	0.4	0.5
Pseudomonas pertucinogena JCM 11590T	Pseudomonas syringae DSM 10604T	65.3283	2880	5237	1676	0.41296	0.4	0.5
Pseudomonas pertucinogena JCM 11590T	Pseudomonas salegens CECT 8338T	72.2509	2880	3439	1919	0.607375	0.4	0.5
Pseudomonas pertucinogena JCM 11590T	Pseudomonas salina XCD-X85T	72.9811	2880	3858	2075	0.61591	0.4	0.5
Pseudomonas pertucinogena JCM 11590T	Pseudomonas gallaeciensis V113T	72.8782	2880	3963	2072	0.605582	0.4	0.5
Pseudomonas pertucinogena JCM 11590T	Pseudomonas pachastrellae JCM 12285T	72.9354	2880	3725	2056	0.622559	0.4	0.5
Pseudomonas pertucinogena JCM 11590T	Pseudomonas aeruginosa DSM 50071T	66.2587	2880	5789	1928	0.444803	0.4	0.5
Pseudomonas pertucinogena JCM 11590T	Pseudomonas caeni DSM 24390T	64.9671	2880	2805	1613	0.567458	0.4	0.5
Pseudomonas pertucinogena JCM 11590T	Pseudomonas resinovorans DSM 21078T	66.5788	2880	5601	1821	0.42943	0.4	0.5
Pseudomonas pertucinogena JCM 11590T	Pseudomonas bauzanensis DSM 22558T	81.9117	2880	3293	2364	0.765916	0.4	0.5
Pseudomonas pertucinogena JCM 11590T	Pseudomonas neustonica SSM26T	72.5736	2880	4061	2089	0.601931	0.4	0.5
Pseudomonas pertucinogena JCM 11590T	Pseudomonas phragmitis S-6-2T	75.1752	2880	3710	2074	0.629439	0.4	0.5
Pseudomonas pertucinogena JCM 11590T	Azotobacter chroococcum DSM 2286T	66.2339	2880	4574	1711	0.459082	0.4	0.5
Pseudomonas pertucinogena JCM 11590T	Pseudomonas oleovorans subsp. oleovorans DSM 1045T	66.7515	2880	4759	1825	0.477811	0.4	0.5
Pseudomonas pertucinogena JCM 11590T	Pseudomonas putida NBRC 4164T	65.4668	2880	5505	1756	0.418843	0.4	0.5
Pseudomonas pertucinogena JCM 11590T	Pseudomonas pelagia CL-AP6T	73.2098	2880	4247	2168	0.608391	0.4	0.5
Pseudomonas formosensis JCM 18415T	Pseudomonas anguilliseptica DSM 12111T	66.4709	3198	5190	1800	0.429185	0.4	0.5
Pseudomonas formosensis JCM 18415T	Pseudomonas chlororaphis subsp. chlororaphis DSM 50083T	65.2914	3198	6097	1887	0.406025	0.4	0.5
Pseudomonas formosensis JCM 18415T	Azomonas agilis DSM 375T	65.5982	3198	3083	1435	0.456934	0.4	0.5
Pseudomonas formosensis JCM 18415T	Pseudomonas sabulinigri JCM 14963T	73.3863	3198	3652	2154	0.628905	0.4	0.5
Pseudomonas formosensis JCM 18415T	Permianibacter aggregans HW001T	56.8995	3198	3796	1049	0.299971	0.4	0.5
Pseudomonas formosensis JCM 18415T	Pseudomonas duriflava CGMCC 1.6858T	65.8463	3198	4728	1639	0.413576	0.4	0.5
Pseudomonas formosensis JCM 18415T	Pseudomonas oryzihabitans NBRC 102199T	65.5138	3198	4628	1624	0.415027	0.4	0.5
Pseudomonas formosensis JCM 18415T	Pseudomonas abyssi MT5T	73.2832	3198	4061	2183	0.60146	0.4	0.5
Pseudomonas formosensis JCM 18415T	Pseudomonas luteola NBRC 103146T	65.8757	3198	5101	1638	0.394746	0.4	0.5
Pseudomonas formosensis JCM 18415T	Oblitimonas alkaliphila B4199T	64.8273	3198	2371	1398	0.502065	0.4	0.5
Pseudomonas formosensis JCM 18415T	Entomomonas moraniae QZS01T	62.8093	3198	3093	1145	0.364012	0.4	0.5
Pseudomonas formosensis JCM 18415T	Pseudomonas hussainii JCM 19513T	65.8082	3198	3465	1695	0.50878	0.4	0.5
Pseudomonas formosensis JCM 18415T	Pseudomonas oceani DSM 100277T	73.0934	3198	3843	2088	0.593098	0.4	0.5
Pseudomonas formosensis JCM 18415T	Pseudomonas litoralis 2SM5T	81.3703	3198	3807	2373	0.677516	0.4	0.5
Pseudomonas formosensis JCM 18415T	Pseudomonas asuensis JCM 13501T	65.7708	3198	5110	1641	0.395041	0.4	0.5
Pseudomonas formosensis JCM 18415T	Rugamonas rubra ATCC 43154T	54.7072	3198	5968	1045	0.228017	0.4	0.5
Pseudomonas formosensis JCM 18415T	Pseudomonas linyingensis LMG 25967T	67.0898	3198	4368	1849	0.488766	0.4	0.5
Pseudomonas formosensis JCM 18415T	Pseudomonas straminea JCM 2783T	66.0529	3198	4588	1806	0.46391	0.4	0.5
Pseudomonas formosensis JCM 18415T	Pseudomonas xinjiangensis NRRL B-51270T	73.8149	3198	3282	2033	0.627469	0.4	0.5
Pseudomonas formosensis JCM 18415T	Pseudomonas stutzeri CGMCC 1.1803T	66.9689	3198	4188	1953	0.528838	0.4	0.5
Pseudomonas formosensis JCM 18415T	Pseudomonas asplenii ATCC 23835T	65.355	3198	5702	1777	0.399326	0.4	0.5
Pseudomonas formosensis JCM 18415T	Thiopseudomonas denitrificans X2T	65.0271	3198	2597	1530	0.528041	0.4	0.5
Pseudomonas formosensis JCM 18415T	Pseudomonas fluorescens NCTC10038T	65.2219	3198	6023	1769	0.383689	0.4	0.5
Pseudomonas formosensis JCM 18415T	Pseudomonas aestusnigri VGXO14T	73.4816	3198	3544	2174	0.644912	0.4	0.5
Pseudomonas formosensis JCM 18415T	Pseudomonas profundi M5T	74.6145	3198	3898	2225	0.627114	0.4	0.5
Pseudomonas formosensis JCM 18415T	Pseudomonas pertucinogena JCM 11590T	84.8521	3198	2880	2376	0.781836	0.4	0.5
Pseudomonas formosensis JCM 18415T	Pseudomonas formosensis JCM 18415T	100	3198	3198	3194	0.998749	0.4	0.5
Pseudomonas formosensis JCM 18415T	Pseudomonas syringae DSM 10604T	65.5251	3198	5237	1696	0.402134	0.4	0.5
Pseudomonas formosensis JCM 18415T	Pseudomonas salegens CECT 8338T	72.4268	3198	3439	1935	0.583095	0.4	0.5
Pseudomonas formosensis JCM 18415T	Pseudomonas salina XCD-X85T	73.0533	3198	3858	2105	0.596655	0.4	0.5
Pseudomonas formosensis JCM 18415T	Pseudomonas gallaeciensis V113T	73.2365	3198	3963	2130	0.594889	0.4	0.5
Pseudomonas formosensis JCM 18415T	Pseudomonas pachastrellae JCM 12285T	73.3505	3198	3725	2115	0.611007	0.4	0.5
Pseudomonas formosensis JCM 18415T	Pseudomonas aeruginosa DSM 50071T	66.2948	3198	5789	1984	0.441527	0.4	0.5
Pseudomonas formosensis JCM 18415T	Pseudomonas caeni DSM 24390T	64.92	3198	2805	1659	0.552724	0.4	0.5
Pseudomonas formosensis JCM 18415T	Pseudomonas resinovorans DSM 21078T	66.7403	3198	5601	1986	0.451415	0.4	0.5
Pseudomonas formosensis JCM 18415T	Pseudomonas bauzanensis DSM 22558T	82.6735	3198	3293	2442	0.752426	0.4	0.5
Pseudomonas formosensis JCM 18415T	Pseudomonas neustonica SSM26T	72.8356	3198	4061	2112	0.581898	0.4	0.5
Pseudomonas formosensis JCM 18415T	Pseudomonas phragmitis S-6-2T	75.6814	3198	3710	2234	0.646786	0.4	0.5
Pseudomonas formosensis JCM 18415T	Azotobacter chroococcum DSM 2286T	66.2841	3198	4574	1777	0.457283	0.4	0.5
Pseudomonas formosensis JCM 18415T	Pseudomonas oleovorans subsp. oleovorans DSM 1045T	66.8693	3198	4759	1893	0.475807	0.4	0.5
Pseudomonas formosensis JCM 18415T	Pseudomonas putida NBRC 4164T	65.5118	3198	5505	1857	0.426749	0.4	0.5
Pseudomonas formosensis JCM 18415T	Pseudomonas pelagia CL-AP6T	73.4046	3198	4247	2219	0.596105	0.4	0.5
Pseudomonas syringae DSM 10604T	Pseudomonas anguilliseptica DSM 12111T	74.2724	5237	5190	2332	0.4473	0.4	0.5
Pseudomonas syringae DSM 10604T	Pseudomonas chlororaphis subsp. chlororaphis DSM 50083T	78.9912	5237	6097	3330	0.587612	0.4	0.5
Pseudomonas syringae DSM 10604T	Azomonas agilis DSM 375T	68.9403	5237	3083	1711	0.411298	0.4	0.5
Pseudomonas syringae DSM 10604T	Pseudomonas sabulinigri JCM 14963T	64.8861	5237	3652	1937	0.43582	0.4	0.5
Pseudomonas syringae DSM 10604T	Permianibacter aggregans HW001T	56.3557	5237	3796	1104	0.244437	0.4	0.5
Pseudomonas syringae DSM 10604T	Pseudomonas duriflava CGMCC 1.6858T	70.3402	5237	4728	2549	0.511591	0.4	0.5
Pseudomonas syringae DSM 10604T	Pseudomonas oryzihabitans NBRC 102199T	68.9617	5237	4628	2903	0.588545	0.4	0.5
Pseudomonas syringae DSM 10604T	Pseudomonas abyssi MT5T	65.018	5237	4061	1919	0.412777	0.4	0.5
Pseudomonas syringae DSM 10604T	Pseudomonas luteola NBRC 103146T	69.9377	5237	5101	2737	0.529503	0.4	0.5
Pseudomonas syringae DSM 10604T	Oblitimonas alkaliphila B4199T	66.1835	5237	2371	1452	0.381703	0.4	0.5
Pseudomonas syringae DSM 10604T	Entomomonas moraniae QZS01T	63.4956	5237	3093	1370	0.328932	0.4	0.5
Pseudomonas syringae DSM 10604T	Pseudomonas hussainii JCM 19513T	67.9358	5237	3465	1905	0.43783	0.4	0.5
Pseudomonas syringae DSM 10604T	Pseudomonas oceani DSM 100277T	65.2702	5237	3843	1893	0.41696	0.4	0.5
Pseudomonas syringae DSM 10604T	Pseudomonas litoralis 2SM5T	64.8743	5237	3807	1777	0.392968	0.4	0.5
Pseudomonas syringae DSM 10604T	Pseudomonas asuensis JCM 13501T	69.9232	5237	5110	2703	0.52247	0.4	0.5
Pseudomonas syringae DSM 10604T	Rugamonas rubra ATCC 43154T	54.5284	5237	5968	1365	0.243641	0.4	0.5
Pseudomonas syringae DSM 10604T	Pseudomonas linyingensis LMG 25967T	71.9036	5237	4368	2076	0.432275	0.4	0.5
Pseudomonas syringae DSM 10604T	Pseudomonas straminea JCM 2783T	72.9696	5237	4588	2818	0.573639	0.4	0.5
Pseudomonas syringae DSM 10604T	Pseudomonas xinjiangensis NRRL B-51270T	65.1687	5237	3282	1789	0.420002	0.4	0.5
Pseudomonas syringae DSM 10604T	Pseudomonas stutzeri CGMCC 1.1803T	72.2093	5237	4188	2377	0.504403	0.4	0.5
Pseudomonas syringae DSM 10604T	Pseudomonas asplenii ATCC 23835T	78.2554	5237	5702	3380	0.617972	0.4	0.5
Pseudomonas syringae DSM 10604T	Thiopseudomonas denitrificans X2T	65.7595	5237	2597	1500	0.382946	0.4	0.5
Pseudomonas syringae DSM 10604T	Pseudomonas fluorescens NCTC10038T	78.0403	5237	6023	3461	0.614742	0.4	0.5
Pseudomonas syringae DSM 10604T	Pseudomonas aestusnigri VGXO14T	65.2032	5237	3544	1835	0.417948	0.4	0.5
Pseudomonas syringae DSM 10604T	Pseudomonas profundi M5T	64.6596	5237	3898	1897	0.415326	0.4	0.5
Pseudomonas syringae DSM 10604T	Pseudomonas pertucinogena JCM 11590T	65.3283	5237	2880	1676	0.41296	0.4	0.5
Pseudomonas syringae DSM 10604T	Pseudomonas formosensis JCM 18415T	65.5251	5237	3198	1696	0.402134	0.4	0.5
Pseudomonas syringae DSM 10604T	Pseudomonas syringae DSM 10604T	100	5237	5237	5237	1	0.4	0.5
Pseudomonas syringae DSM 10604T	Pseudomonas salegens CECT 8338T	64.7441	5237	3439	1692	0.390041	0.4	0.5
Pseudomonas syringae DSM 10604T	Pseudomonas salina XCD-X85T	64.7921	5237	3858	1819	0.4	0.4	0.5
Pseudomonas syringae DSM 10604T	Pseudomonas gallaeciensis V113T	64.9841	5237	3963	1902	0.413478	0.4	0.5
Pseudomonas syringae DSM 10604T	Pseudomonas pachastrellae JCM 12285T	65.2541	5237	3725	1864	0.415979	0.4	0.5
Pseudomonas syringae DSM 10604T	Pseudomonas aeruginosa DSM 50071T	72.0146	5237	5789	2868	0.520225	0.4	0.5
Pseudomonas syringae DSM 10604T	Pseudomonas caeni DSM 24390T	67.7608	5237	2805	1678	0.417309	0.4	0.5
Pseudomonas syringae DSM 10604T	Pseudomonas resinovorans DSM 21078T	74.1253	5237	5601	2638	0.486806	0.4	0.5
Pseudomonas syringae DSM 10604T	Pseudomonas bauzanensis DSM 22558T	65.0906	5237	3293	1805	0.423212	0.4	0.5
Pseudomonas syringae DSM 10604T	Pseudomonas neustonica SSM26T	64.9539	5237	4061	1921	0.413207	0.4	0.5
Pseudomonas syringae DSM 10604T	Pseudomonas phragmitis S-6-2T	65.9197	5237	3710	1826	0.408182	0.4	0.5
Pseudomonas syringae DSM 10604T	Azotobacter chroococcum DSM 2286T	71.9473	5237	4574	2190	0.446438	0.4	0.5
Pseudomonas syringae DSM 10604T	Pseudomonas oleovorans subsp. oleovorans DSM 1045T	74.138	5237	4759	2412	0.482593	0.4	0.5
Pseudomonas syringae DSM 10604T	Pseudomonas putida NBRC 4164T	75.7843	5237	5505	3042	0.566375	0.4	0.5
Pseudomonas syringae DSM 10604T	Pseudomonas pelagia CL-AP6T	64.902	5237	4247	1958	0.412906	0.4	0.5
Pseudomonas salegens CECT 8338T	Pseudomonas anguilliseptica DSM 12111T	65.5363	3439	5190	1920	0.445011	0.4	0.5
Pseudomonas salegens CECT 8338T	Pseudomonas chlororaphis subsp. chlororaphis DSM 50083T	64.572	3439	6097	1824	0.38255	0.4	0.5
Pseudomonas salegens CECT 8338T	Azomonas agilis DSM 375T	64.972	3439	3083	1404	0.430543	0.4	0.5
Pseudomonas salegens CECT 8338T	Pseudomonas sabulinigri JCM 14963T	72.7458	3439	3652	2319	0.654069	0.4	0.5
Pseudomonas salegens CECT 8338T	Permianibacter aggregans HW001T	56.5927	3439	3796	1129	0.312094	0.4	0.5
Pseudomonas salegens CECT 8338T	Pseudomonas duriflava CGMCC 1.6858T	65.0204	3439	4728	1608	0.39378	0.4	0.5
Pseudomonas salegens CECT 8338T	Pseudomonas oryzihabitans NBRC 102199T	64.7553	3439	4628	1606	0.398165	0.4	0.5
Pseudomonas salegens CECT 8338T	Pseudomonas abyssi MT5T	72.3326	3439	4061	2316	0.6176	0.4	0.5
Pseudomonas salegens CECT 8338T	Pseudomonas luteola NBRC 103146T	65.1419	3439	5101	1624	0.380328	0.4	0.5
Pseudomonas salegens CECT 8338T	Oblitimonas alkaliphila B4199T	64.0949	3439	2371	1331	0.458176	0.4	0.5
Pseudomonas salegens CECT 8338T	Entomomonas moraniae QZS01T	62.4009	3439	3093	1096	0.335579	0.4	0.5
Pseudomonas salegens CECT 8338T	Pseudomonas hussainii JCM 19513T	65.2135	3439	3465	1814	0.525492	0.4	0.5
Pseudomonas salegens CECT 8338T	Pseudomonas oceani DSM 100277T	72.2935	3439	3843	2314	0.63554	0.4	0.5
Pseudomonas salegens CECT 8338T	Pseudomonas litoralis 2SM5T	72.5846	3439	3807	2012	0.555341	0.4	0.5
Pseudomonas salegens CECT 8338T	Pseudomonas asuensis JCM 13501T	64.9982	3439	5110	1610	0.376652	0.4	0.5
Pseudomonas salegens CECT 8338T	Rugamonas rubra ATCC 43154T	54.4308	3439	5968	1082	0.230041	0.4	0.5
Pseudomonas salegens CECT 8338T	Pseudomonas linyingensis LMG 25967T	66.2404	3439	4368	1746	0.447291	0.4	0.5
Pseudomonas salegens CECT 8338T	Pseudomonas straminea JCM 2783T	65.1896	3439	4588	1811	0.451227	0.4	0.5
Pseudomonas salegens CECT 8338T	Pseudomonas xinjiangensis NRRL B-51270T	72.8585	3439	3282	2200	0.654664	0.4	0.5
Pseudomonas salegens CECT 8338T	Pseudomonas stutzeri CGMCC 1.1803T	66.0576	3439	4188	1913	0.501639	0.4	0.5
Pseudomonas salegens CECT 8338T	Pseudomonas asplenii ATCC 23835T	64.6414	3439	5702	1790	0.391642	0.4	0.5
Pseudomonas salegens CECT 8338T	Thiopseudomonas denitrificans X2T	63.6623	3439	2597	1446	0.479125	0.4	0.5
Pseudomonas salegens CECT 8338T	Pseudomonas fluorescens NCTC10038T	64.3466	3439	6023	1770	0.374128	0.4	0.5
Pseudomonas salegens CECT 8338T	Pseudomonas aestusnigri VGXO14T	72.4698	3439	3544	2257	0.646427	0.4	0.5
Pseudomonas salegens CECT 8338T	Pseudomonas profundi M5T	72.783	3439	3898	2188	0.596429	0.4	0.5
Pseudomonas salegens CECT 8338T	Pseudomonas pertucinogena JCM 11590T	72.2509	3439	2880	1919	0.607375	0.4	0.5
Pseudomonas salegens CECT 8338T	Pseudomonas formosensis JCM 18415T	72.4268	3439	3198	1935	0.583095	0.4	0.5
Pseudomonas salegens CECT 8338T	Pseudomonas syringae DSM 10604T	64.7441	3439	5237	1692	0.390041	0.4	0.5
Pseudomonas salegens CECT 8338T	Pseudomonas salegens CECT 8338T	100	3439	3439	3422	0.995057	0.4	0.5
Pseudomonas salegens CECT 8338T	Pseudomonas salina XCD-X85T	73.0346	3439	3858	2387	0.654241	0.4	0.5
Pseudomonas salegens CECT 8338T	Pseudomonas gallaeciensis V113T	72.3092	3439	3963	2306	0.623075	0.4	0.5
Pseudomonas salegens CECT 8338T	Pseudomonas pachastrellae JCM 12285T	72.4518	3439	3725	2267	0.632887	0.4	0.5
Pseudomonas salegens CECT 8338T	Pseudomonas aeruginosa DSM 50071T	65.6626	3439	5789	1882	0.407889	0.4	0.5
Pseudomonas salegens CECT 8338T	Pseudomonas caeni DSM 24390T	63.9617	3439	2805	1600	0.512492	0.4	0.5
Pseudomonas salegens CECT 8338T	Pseudomonas resinovorans DSM 21078T	65.7176	3439	5601	1914	0.423451	0.4	0.5
Pseudomonas salegens CECT 8338T	Pseudomonas bauzanensis DSM 22558T	72.8311	3439	3293	2041	0.606358	0.4	0.5
Pseudomonas salegens CECT 8338T	Pseudomonas neustonica SSM26T	72.5077	3439	4061	2311	0.616267	0.4	0.5
Pseudomonas salegens CECT 8338T	Pseudomonas phragmitis S-6-2T	75.6435	3439	3710	2399	0.671143	0.4	0.5
Pseudomonas salegens CECT 8338T	Azotobacter chroococcum DSM 2286T	65.8162	3439	4574	1668	0.416323	0.4	0.5
Pseudomonas salegens CECT 8338T	Pseudomonas oleovorans subsp. oleovorans DSM 1045T	65.8806	3439	4759	1929	0.470603	0.4	0.5
Pseudomonas salegens CECT 8338T	Pseudomonas putida NBRC 4164T	64.6058	3439	5505	1744	0.389982	0.4	0.5
Pseudomonas salegens CECT 8338T	Pseudomonas pelagia CL-AP6T	73.9984	3439	4247	2456	0.639084	0.4	0.5
Pseudomonas salina XCD-X85T	Pseudomonas anguilliseptica DSM 12111T	66.0955	3858	5190	2014	0.445181	0.4	0.5
Pseudomonas salina XCD-X85T	Pseudomonas chlororaphis subsp. chlororaphis DSM 50083T	65.006	3858	6097	1955	0.392767	0.4	0.5
Pseudomonas salina XCD-X85T	Azomonas agilis DSM 375T	64.7895	3858	3083	1442	0.415502	0.4	0.5
Pseudomonas salina XCD-X85T	Pseudomonas sabulinigri JCM 14963T	74.1975	3858	3652	2578	0.686551	0.4	0.5
Pseudomonas salina XCD-X85T	Permianibacter aggregans HW001T	56.3299	3858	3796	1123	0.293441	0.4	0.5
Pseudomonas salina XCD-X85T	Pseudomonas duriflava CGMCC 1.6858T	65.1815	3858	4728	1712	0.398789	0.4	0.5
Pseudomonas salina XCD-X85T	Pseudomonas oryzihabitans NBRC 102199T	64.5733	3858	4628	1699	0.400424	0.4	0.5
Pseudomonas salina XCD-X85T	Pseudomonas abyssi MT5T	73.0546	3858	4061	2537	0.640737	0.4	0.5
Pseudomonas salina XCD-X85T	Pseudomonas luteola NBRC 103146T	64.9576	3858	5101	1747	0.389999	0.4	0.5
Pseudomonas salina XCD-X85T	Oblitimonas alkaliphila B4199T	63.9333	3858	2371	1367	0.438915	0.4	0.5
Pseudomonas salina XCD-X85T	Entomomonas moraniae QZS01T	62.1713	3858	3093	1136	0.326859	0.4	0.5
Pseudomonas salina XCD-X85T	Pseudomonas hussainii JCM 19513T	65.323	3858	3465	1891	0.516455	0.4	0.5
Pseudomonas salina XCD-X85T	Pseudomonas oceani DSM 100277T	73.4085	3858	3843	2462	0.639397	0.4	0.5
Pseudomonas salina XCD-X85T	Pseudomonas litoralis 2SM5T	73.7703	3858	3807	2187	0.570646	0.4	0.5
Pseudomonas salina XCD-X85T	Pseudomonas asuensis JCM 13501T	64.9116	3858	5110	1731	0.386039	0.4	0.5
Pseudomonas salina XCD-X85T	Rugamonas rubra ATCC 43154T	54.2758	3858	5968	1089	0.221657	0.4	0.5
Pseudomonas salina XCD-X85T	Pseudomonas linyingensis LMG 25967T	66.203	3858	4368	1836	0.446389	0.4	0.5
Pseudomonas salina XCD-X85T	Pseudomonas straminea JCM 2783T	65.3482	3858	4588	1908	0.451812	0.4	0.5
Pseudomonas salina XCD-X85T	Pseudomonas xinjiangensis NRRL B-51270T	74.8266	3858	3282	2439	0.683193	0.4	0.5
Pseudomonas salina XCD-X85T	Pseudomonas stutzeri CGMCC 1.1803T	66.1624	3858	4188	2120	0.52697	0.4	0.5
Pseudomonas salina XCD-X85T	Pseudomonas asplenii ATCC 23835T	64.8851	3858	5702	1866	0.390377	0.4	0.5
Pseudomonas salina XCD-X85T	Thiopseudomonas denitrificans X2T	63.5171	3858	2597	1491	0.461967	0.4	0.5
Pseudomonas salina XCD-X85T	Pseudomonas fluorescens NCTC10038T	64.6254	3858	6023	1909	0.386398	0.4	0.5
Pseudomonas salina XCD-X85T	Pseudomonas aestusnigri VGXO14T	73.3257	3858	3544	2443	0.660092	0.4	0.5
Pseudomonas salina XCD-X85T	Pseudomonas profundi M5T	75.1369	3858	3898	2407	0.620681	0.4	0.5
Pseudomonas salina XCD-X85T	Pseudomonas pertucinogena JCM 11590T	72.9811	3858	2880	2075	0.61591	0.4	0.5
Pseudomonas salina XCD-X85T	Pseudomonas formosensis JCM 18415T	73.0533	3858	3198	2105	0.596655	0.4	0.5
Pseudomonas salina XCD-X85T	Pseudomonas syringae DSM 10604T	64.7921	3858	5237	1819	0.4	0.4	0.5
Pseudomonas salina XCD-X85T	Pseudomonas salegens CECT 8338T	73.0346	3858	3439	2387	0.654241	0.4	0.5
Pseudomonas salina XCD-X85T	Pseudomonas salina XCD-X85T	100	3858	3858	3452	0.894764	0.4	0.5
Pseudomonas salina XCD-X85T	Pseudomonas gallaeciensis V113T	73.0168	3858	3963	2505	0.640583	0.4	0.5
Pseudomonas salina XCD-X85T	Pseudomonas pachastrellae JCM 12285T	73.2547	3858	3725	2509	0.661743	0.4	0.5
Pseudomonas salina XCD-X85T	Pseudomonas aeruginosa DSM 50071T	65.8568	3858	5789	2032	0.421271	0.4	0.5
Pseudomonas salina XCD-X85T	Pseudomonas caeni DSM 24390T	64.0905	3858	2805	1684	0.505478	0.4	0.5
Pseudomonas salina XCD-X85T	Pseudomonas resinovorans DSM 21078T	65.9924	3858	5601	2011	0.425204	0.4	0.5
Pseudomonas salina XCD-X85T	Pseudomonas bauzanensis DSM 22558T	74.0252	3858	3293	2237	0.625647	0.4	0.5
Pseudomonas salina XCD-X85T	Pseudomonas neustonica SSM26T	73.7541	3858	4061	2517	0.635686	0.4	0.5
Pseudomonas salina XCD-X85T	Pseudomonas phragmitis S-6-2T	75.7146	3858	3710	2485	0.656712	0.4	0.5
Pseudomonas salina XCD-X85T	Azotobacter chroococcum DSM 2286T	65.5701	3858	4574	1775	0.421015	0.4	0.5
Pseudomonas salina XCD-X85T	Pseudomonas oleovorans subsp. oleovorans DSM 1045T	66.1328	3858	4759	2035	0.472322	0.4	0.5
Pseudomonas salina XCD-X85T	Pseudomonas putida NBRC 4164T	64.7682	3858	5505	1875	0.400513	0.4	0.5
Pseudomonas salina XCD-X85T	Pseudomonas pelagia CL-AP6T	79.7745	3858	4247	2751	0.67884	0.4	0.5
Pseudomonas gallaeciensis V113T	Pseudomonas anguilliseptica DSM 12111T	65.7199	3963	5190	2173	0.474817	0.4	0.5
Pseudomonas gallaeciensis V113T	Pseudomonas chlororaphis subsp. chlororaphis DSM 50083T	64.7193	3963	6097	2104	0.41829	0.4	0.5
Pseudomonas gallaeciensis V113T	Azomonas agilis DSM 375T	64.8819	3963	3083	1530	0.434289	0.4	0.5
Pseudomonas gallaeciensis V113T	Pseudomonas sabulinigri JCM 14963T	79.5247	3963	3652	2958	0.776888	0.4	0.5
Pseudomonas gallaeciensis V113T	Permianibacter aggregans HW001T	56.4723	3963	3796	1171	0.301843	0.4	0.5
Pseudomonas gallaeciensis V113T	Pseudomonas duriflava CGMCC 1.6858T	65.4705	3963	4728	1804	0.415142	0.4	0.5
Pseudomonas gallaeciensis V113T	Pseudomonas oryzihabitans NBRC 102199T	64.6452	3963	4628	1832	0.426493	0.4	0.5
Pseudomonas gallaeciensis V113T	Pseudomonas abyssi MT5T	97.9534	3963	4061	3395	0.846211	0.4	0.5
Pseudomonas gallaeciensis V113T	Pseudomonas luteola NBRC 103146T	65.117	3963	5101	1851	0.408429	0.4	0.5
Pseudomonas gallaeciensis V113T	Oblitimonas alkaliphila B4199T	64.2771	3963	2371	1437	0.453742	0.4	0.5
Pseudomonas gallaeciensis V113T	Entomomonas moraniae QZS01T	62.2053	3963	3093	1197	0.339286	0.4	0.5
Pseudomonas gallaeciensis V113T	Pseudomonas hussainii JCM 19513T	65.5495	3963	3465	1947	0.524233	0.4	0.5
Pseudomonas gallaeciensis V113T	Pseudomonas oceani DSM 100277T	86.0503	3963	3843	3225	0.826287	0.4	0.5
Pseudomonas gallaeciensis V113T	Pseudomonas litoralis 2SM5T	72.9939	3963	3807	2228	0.573488	0.4	0.5
Pseudomonas gallaeciensis V113T	Pseudomonas asuensis JCM 13501T	64.8906	3963	5110	1844	0.406481	0.4	0.5
Pseudomonas gallaeciensis V113T	Rugamonas rubra ATCC 43154T	54.2452	3963	5968	1185	0.238647	0.4	0.5
Pseudomonas gallaeciensis V113T	Pseudomonas linyingensis LMG 25967T	66.3259	3963	4368	1953	0.468851	0.4	0.5
Pseudomonas gallaeciensis V113T	Pseudomonas straminea JCM 2783T	65.4051	3963	4588	2063	0.482517	0.4	0.5
Pseudomonas gallaeciensis V113T	Pseudomonas xinjiangensis NRRL B-51270T	73.7008	3963	3282	2337	0.645135	0.4	0.5
Pseudomonas gallaeciensis V113T	Pseudomonas stutzeri CGMCC 1.1803T	66.2912	3963	4188	2181	0.535149	0.4	0.5
Pseudomonas gallaeciensis V113T	Pseudomonas asplenii ATCC 23835T	64.7717	3963	5702	2008	0.41552	0.4	0.5
Pseudomonas gallaeciensis V113T	Thiopseudomonas denitrificans X2T	63.9407	3963	2597	1512	0.460976	0.4	0.5
Pseudomonas gallaeciensis V113T	Pseudomonas fluorescens NCTC10038T	64.2891	3963	6023	2043	0.409173	0.4	0.5
Pseudomonas gallaeciensis V113T	Pseudomonas aestusnigri VGXO14T	86.4135	3963	3544	3071	0.81817	0.4	0.5
Pseudomonas gallaeciensis V113T	Pseudomonas profundi M5T	73.5756	3963	3898	2354	0.598906	0.4	0.5
Pseudomonas gallaeciensis V113T	Pseudomonas pertucinogena JCM 11590T	72.8782	3963	2880	2072	0.605582	0.4	0.5
Pseudomonas gallaeciensis V113T	Pseudomonas formosensis JCM 18415T	73.2365	3963	3198	2130	0.594889	0.4	0.5
Pseudomonas gallaeciensis V113T	Pseudomonas syringae DSM 10604T	64.9841	3963	5237	1902	0.413478	0.4	0.5
Pseudomonas gallaeciensis V113T	Pseudomonas salegens CECT 8338T	72.3092	3963	3439	2306	0.623075	0.4	0.5
Pseudomonas gallaeciensis V113T	Pseudomonas salina XCD-X85T	73.0168	3963	3858	2505	0.640583	0.4	0.5
Pseudomonas gallaeciensis V113T	Pseudomonas gallaeciensis V113T	100	3963	3963	3941	0.994449	0.4	0.5
Pseudomonas gallaeciensis V113T	Pseudomonas pachastrellae JCM 12285T	94.6441	3963	3725	3149	0.819199	0.4	0.5
Pseudomonas gallaeciensis V113T	Pseudomonas aeruginosa DSM 50071T	65.3536	3963	5789	2264	0.464315	0.4	0.5
Pseudomonas gallaeciensis V113T	Pseudomonas caeni DSM 24390T	64.4214	3963	2805	1709	0.505024	0.4	0.5
Pseudomonas gallaeciensis V113T	Pseudomonas resinovorans DSM 21078T	65.7133	3963	5601	2259	0.472396	0.4	0.5
Pseudomonas gallaeciensis V113T	Pseudomonas bauzanensis DSM 22558T	73.4714	3963	3293	2259	0.622657	0.4	0.5
Pseudomonas gallaeciensis V113T	Pseudomonas neustonica SSM26T	78.6549	3963	4061	2917	0.727069	0.4	0.5
Pseudomonas gallaeciensis V113T	Pseudomonas phragmitis S-6-2T	75.0445	3963	3710	2608	0.679786	0.4	0.5
Pseudomonas gallaeciensis V113T	Azotobacter chroococcum DSM 2286T	65.6951	3963	4574	1880	0.440436	0.4	0.5
Pseudomonas gallaeciensis V113T	Pseudomonas oleovorans subsp. oleovorans DSM 1045T	66.6148	3963	4759	2157	0.494611	0.4	0.5
Pseudomonas gallaeciensis V113T	Pseudomonas putida NBRC 4164T	64.3793	3963	5505	2044	0.43177	0.4	0.5
Pseudomonas gallaeciensis V113T	Pseudomonas pelagia CL-AP6T	73.8698	3963	4247	2700	0.657734	0.4	0.5
Pseudomonas pachastrellae JCM 12285T	Pseudomonas anguilliseptica DSM 12111T	65.8962	3725	5190	2110	0.47336	0.4	0.5
Pseudomonas pachastrellae JCM 12285T	Pseudomonas chlororaphis subsp. chlororaphis DSM 50083T	65.1388	3725	6097	2008	0.408878	0.4	0.5
Pseudomonas pachastrellae JCM 12285T	Azomonas agilis DSM 375T	64.9421	3725	3083	1518	0.445946	0.4	0.5
Pseudomonas pachastrellae JCM 12285T	Pseudomonas sabulinigri JCM 14963T	79.8029	3725	3652	2914	0.790023	0.4	0.5
Pseudomonas pachastrellae JCM 12285T	Permianibacter aggregans HW001T	56.7007	3725	3796	1137	0.302353	0.4	0.5
Pseudomonas pachastrellae JCM 12285T	Pseudomonas duriflava CGMCC 1.6858T	65.6948	3725	4728	1766	0.41784	0.4	0.5
Pseudomonas pachastrellae JCM 12285T	Pseudomonas oryzihabitans NBRC 102199T	65.0635	3725	4628	1762	0.421884	0.4	0.5
Pseudomonas pachastrellae JCM 12285T	Pseudomonas abyssi MT5T	94.5319	3725	4061	3202	0.822502	0.4	0.5
Pseudomonas pachastrellae JCM 12285T	Pseudomonas luteola NBRC 103146T	65.4087	3725	5101	1806	0.409245	0.4	0.5
Pseudomonas pachastrellae JCM 12285T	Oblitimonas alkaliphila B4199T	64.4643	3725	2371	1417	0.464895	0.4	0.5
Pseudomonas pachastrellae JCM 12285T	Entomomonas moraniae QZS01T	62.4488	3725	3093	1171	0.343502	0.4	0.5
Pseudomonas pachastrellae JCM 12285T	Pseudomonas hussainii JCM 19513T	65.7355	3725	3465	1915	0.532684	0.4	0.5
Pseudomonas pachastrellae JCM 12285T	Pseudomonas oceani DSM 100277T	86.1329	3725	3843	3061	0.808932	0.4	0.5
Pseudomonas pachastrellae JCM 12285T	Pseudomonas litoralis 2SM5T	73.2551	3725	3807	2186	0.580457	0.4	0.5
Pseudomonas pachastrellae JCM 12285T	Pseudomonas asuensis JCM 13501T	65.3492	3725	5110	1771	0.400905	0.4	0.5
Pseudomonas pachastrellae JCM 12285T	Rugamonas rubra ATCC 43154T	54.3917	3725	5968	1157	0.238729	0.4	0.5
Pseudomonas pachastrellae JCM 12285T	Pseudomonas linyingensis LMG 25967T	66.4942	3725	4368	1927	0.476214	0.4	0.5
Pseudomonas pachastrellae JCM 12285T	Pseudomonas straminea JCM 2783T	65.8397	3725	4588	1958	0.471069	0.4	0.5
Pseudomonas pachastrellae JCM 12285T	Pseudomonas xinjiangensis NRRL B-51270T	73.8452	3725	3282	2337	0.667047	0.4	0.5
Pseudomonas pachastrellae JCM 12285T	Pseudomonas stutzeri CGMCC 1.1803T	66.4654	3725	4188	2169	0.548212	0.4	0.5
Pseudomonas pachastrellae JCM 12285T	Pseudomonas asplenii ATCC 23835T	65.285	3725	5702	1933	0.410099	0.4	0.5
Pseudomonas pachastrellae JCM 12285T	Thiopseudomonas denitrificans X2T	64.0209	3725	2597	1500	0.474533	0.4	0.5
Pseudomonas pachastrellae JCM 12285T	Pseudomonas fluorescens NCTC10038T	64.7421	3725	6023	1952	0.400492	0.4	0.5
Pseudomonas pachastrellae JCM 12285T	Pseudomonas aestusnigri VGXO14T	85.9296	3725	3544	2893	0.795983	0.4	0.5
Pseudomonas pachastrellae JCM 12285T	Pseudomonas profundi M5T	73.6333	3725	3898	2333	0.612095	0.4	0.5
Pseudomonas pachastrellae JCM 12285T	Pseudomonas pertucinogena JCM 11590T	72.9354	3725	2880	2056	0.622559	0.4	0.5
Pseudomonas pachastrellae JCM 12285T	Pseudomonas formosensis JCM 18415T	73.3505	3725	3198	2115	0.611007	0.4	0.5
Pseudomonas pachastrellae JCM 12285T	Pseudomonas syringae DSM 10604T	65.2541	3725	5237	1864	0.415979	0.4	0.5
Pseudomonas pachastrellae JCM 12285T	Pseudomonas salegens CECT 8338T	72.4518	3725	3439	2267	0.632887	0.4	0.5
Pseudomonas pachastrellae JCM 12285T	Pseudomonas salina XCD-X85T	73.2547	3725	3858	2509	0.661743	0.4	0.5
Pseudomonas pachastrellae JCM 12285T	Pseudomonas gallaeciensis V113T	94.6441	3725	3963	3149	0.819199	0.4	0.5
Pseudomonas pachastrellae JCM 12285T	Pseudomonas pachastrellae JCM 12285T	100	3725	3725	3720	0.998658	0.4	0.5
Pseudomonas pachastrellae JCM 12285T	Pseudomonas aeruginosa DSM 50071T	65.7963	3725	5789	2148	0.451545	0.4	0.5
Pseudomonas pachastrellae JCM 12285T	Pseudomonas caeni DSM 24390T	64.3976	3725	2805	1702	0.521286	0.4	0.5
Pseudomonas pachastrellae JCM 12285T	Pseudomonas resinovorans DSM 21078T	66.1871	3725	5601	2147	0.460433	0.4	0.5
Pseudomonas pachastrellae JCM 12285T	Pseudomonas bauzanensis DSM 22558T	73.6189	3725	3293	2245	0.639783	0.4	0.5
Pseudomonas pachastrellae JCM 12285T	Pseudomonas neustonica SSM26T	78.9201	3725	4061	2852	0.732597	0.4	0.5
Pseudomonas pachastrellae JCM 12285T	Pseudomonas phragmitis S-6-2T	75.6314	3725	3710	2488	0.669267	0.4	0.5
Pseudomonas pachastrellae JCM 12285T	Azotobacter chroococcum DSM 2286T	65.9336	3725	4574	1834	0.441981	0.4	0.5
Pseudomonas pachastrellae JCM 12285T	Pseudomonas oleovorans subsp. oleovorans DSM 1045T	66.5695	3725	4759	2121	0.5	0.4	0.5
Pseudomonas pachastrellae JCM 12285T	Pseudomonas putida NBRC 4164T	64.8103	3725	5505	1968	0.426436	0.4	0.5
Pseudomonas pachastrellae JCM 12285T	Pseudomonas pelagia CL-AP6T	74.0828	3725	4247	2656	0.666332	0.4	0.5
Pseudomonas aeruginosa DSM 50071T	Pseudomonas anguilliseptica DSM 12111T	74.7166	5789	5190	2831	0.515712	0.4	0.5
Pseudomonas aeruginosa DSM 50071T	Pseudomonas chlororaphis subsp. chlororaphis DSM 50083T	73.2309	5789	6097	3762	0.633014	0.4	0.5
Pseudomonas aeruginosa DSM 50071T	Azomonas agilis DSM 375T	69.848	5789	3083	1819	0.410054	0.4	0.5
Pseudomonas aeruginosa DSM 50071T	Pseudomonas sabulinigri JCM 14963T	65.6775	5789	3652	2209	0.467959	0.4	0.5
Pseudomonas aeruginosa DSM 50071T	Permianibacter aggregans HW001T	56.5158	5789	3796	1271	0.265206	0.4	0.5
Pseudomonas aeruginosa DSM 50071T	Pseudomonas duriflava CGMCC 1.6858T	72.3681	5789	4728	2587	0.491965	0.4	0.5
Pseudomonas aeruginosa DSM 50071T	Pseudomonas oryzihabitans NBRC 102199T	71.0113	5789	4628	2691	0.516655	0.4	0.5
Pseudomonas aeruginosa DSM 50071T	Pseudomonas abyssi MT5T	65.3398	5789	4061	2288	0.464569	0.4	0.5
Pseudomonas aeruginosa DSM 50071T	Pseudomonas luteola NBRC 103146T	71.8866	5789	5101	2759	0.506703	0.4	0.5
Pseudomonas aeruginosa DSM 50071T	Oblitimonas alkaliphila B4199T	67.2525	5789	2371	1595	0.390931	0.4	0.5
Pseudomonas aeruginosa DSM 50071T	Entomomonas moraniae QZS01T	64.0102	5789	3093	1500	0.337762	0.4	0.5
Pseudomonas aeruginosa DSM 50071T	Pseudomonas hussainii JCM 19513T	69.0236	5789	3465	2348	0.507456	0.4	0.5
Pseudomonas aeruginosa DSM 50071T	Pseudomonas oceani DSM 100277T	65.7638	5789	3843	2206	0.458056	0.4	0.5
Pseudomonas aeruginosa DSM 50071T	Pseudomonas litoralis 2SM5T	65.7126	5789	3807	2041	0.425386	0.4	0.5
Pseudomonas aeruginosa DSM 50071T	Pseudomonas asuensis JCM 13501T	71.7302	5789	5110	2762	0.506835	0.4	0.5
Pseudomonas aeruginosa DSM 50071T	Rugamonas rubra ATCC 43154T	55.0445	5789	5968	1511	0.257038	0.4	0.5
Pseudomonas aeruginosa DSM 50071T	Pseudomonas linyingensis LMG 25967T	74.0563	5789	4368	2381	0.468839	0.4	0.5
Pseudomonas aeruginosa DSM 50071T	Pseudomonas straminea JCM 2783T	73.1405	5789	4588	3023	0.582635	0.4	0.5
Pseudomonas aeruginosa DSM 50071T	Pseudomonas xinjiangensis NRRL B-51270T	65.9076	5789	3282	2005	0.442068	0.4	0.5
Pseudomonas aeruginosa DSM 50071T	Pseudomonas stutzeri CGMCC 1.1803T	73.5453	5789	4188	2722	0.545655	0.4	0.5
Pseudomonas aeruginosa DSM 50071T	Pseudomonas asplenii ATCC 23835T	72.7161	5789	5702	3234	0.562875	0.4	0.5
Pseudomonas aeruginosa DSM 50071T	Thiopseudomonas denitrificans X2T	66.5832	5789	2597	1695	0.404245	0.4	0.5
Pseudomonas aeruginosa DSM 50071T	Pseudomonas fluorescens NCTC10038T	72.0671	5789	6023	3373	0.571114	0.4	0.5
Pseudomonas aeruginosa DSM 50071T	Pseudomonas aestusnigri VGXO14T	66.1238	5789	3544	2112	0.452588	0.4	0.5
Pseudomonas aeruginosa DSM 50071T	Pseudomonas profundi M5T	65.7803	5789	3898	2085	0.430474	0.4	0.5
Pseudomonas aeruginosa DSM 50071T	Pseudomonas pertucinogena JCM 11590T	66.2587	5789	2880	1928	0.444803	0.4	0.5
Pseudomonas aeruginosa DSM 50071T	Pseudomonas formosensis JCM 18415T	66.2948	5789	3198	1984	0.441527	0.4	0.5
Pseudomonas aeruginosa DSM 50071T	Pseudomonas syringae DSM 10604T	72.0146	5789	5237	2868	0.520225	0.4	0.5
Pseudomonas aeruginosa DSM 50071T	Pseudomonas salegens CECT 8338T	65.6626	5789	3439	1882	0.407889	0.4	0.5
Pseudomonas aeruginosa DSM 50071T	Pseudomonas salina XCD-X85T	65.8568	5789	3858	2032	0.421271	0.4	0.5
Pseudomonas aeruginosa DSM 50071T	Pseudomonas gallaeciensis V113T	65.3536	5789	3963	2264	0.464315	0.4	0.5
Pseudomonas aeruginosa DSM 50071T	Pseudomonas pachastrellae JCM 12285T	65.7963	5789	3725	2148	0.451545	0.4	0.5
Pseudomonas aeruginosa DSM 50071T	Pseudomonas aeruginosa DSM 50071T	100	5789	5789	5777	0.997927	0.4	0.5
Pseudomonas aeruginosa DSM 50071T	Pseudomonas caeni DSM 24390T	68.4436	5789	2805	1930	0.449151	0.4	0.5
Pseudomonas aeruginosa DSM 50071T	Pseudomonas resinovorans DSM 21078T	76.4939	5789	5601	3400	0.597015	0.4	0.5
Pseudomonas aeruginosa DSM 50071T	Pseudomonas bauzanensis DSM 22558T	66.2134	5789	3293	2095	0.461352	0.4	0.5
Pseudomonas aeruginosa DSM 50071T	Pseudomonas neustonica SSM26T	65.4828	5789	4061	2164	0.439391	0.4	0.5
Pseudomonas aeruginosa DSM 50071T	Pseudomonas phragmitis S-6-2T	66.7897	5789	3710	2169	0.45668	0.4	0.5
Pseudomonas aeruginosa DSM 50071T	Azotobacter chroococcum DSM 2286T	73.7117	5789	4574	2486	0.479784	0.4	0.5
Pseudomonas aeruginosa DSM 50071T	Pseudomonas oleovorans subsp. oleovorans DSM 1045T	75.3	5789	4759	2823	0.535267	0.4	0.5
Pseudomonas aeruginosa DSM 50071T	Pseudomonas putida NBRC 4164T	72.4705	5789	5505	3263	0.577829	0.4	0.5
Pseudomonas aeruginosa DSM 50071T	Pseudomonas pelagia CL-AP6T	65.6563	5789	4247	2252	0.448784	0.4	0.5
Pseudomonas caeni DSM 24390T	Pseudomonas anguilliseptica DSM 12111T	69.5842	2805	5190	1838	0.459787	0.4	0.5
Pseudomonas caeni DSM 24390T	Pseudomonas chlororaphis subsp. chlororaphis DSM 50083T	68.1176	2805	6097	1805	0.405527	0.4	0.5
Pseudomonas caeni DSM 24390T	Azomonas agilis DSM 375T	67.0283	2805	3083	1485	0.504416	0.4	0.5
Pseudomonas caeni DSM 24390T	Pseudomonas sabulinigri JCM 14963T	64.1713	2805	3652	1697	0.525631	0.4	0.5
Pseudomonas caeni DSM 24390T	Permianibacter aggregans HW001T	56.486	2805	3796	989	0.299652	0.4	0.5
Pseudomonas caeni DSM 24390T	Pseudomonas duriflava CGMCC 1.6858T	67.1578	2805	4728	1619	0.429842	0.4	0.5
Pseudomonas caeni DSM 24390T	Pseudomonas oryzihabitans NBRC 102199T	66.3428	2805	4628	1590	0.427822	0.4	0.5
Pseudomonas caeni DSM 24390T	Pseudomonas abyssi MT5T	64.4714	2805	4061	1735	0.505389	0.4	0.5
Pseudomonas caeni DSM 24390T	Pseudomonas luteola NBRC 103146T	67.0936	2805	5101	1645	0.41614	0.4	0.5
Pseudomonas caeni DSM 24390T	Oblitimonas alkaliphila B4199T	70.9972	2805	2371	1656	0.639876	0.4	0.5
Pseudomonas caeni DSM 24390T	Entomomonas moraniae QZS01T	63.8666	2805	3093	1180	0.400136	0.4	0.5
Pseudomonas caeni DSM 24390T	Pseudomonas hussainii JCM 19513T	66.3946	2805	3465	1706	0.544179	0.4	0.5
Pseudomonas caeni DSM 24390T	Pseudomonas oceani DSM 100277T	64.3452	2805	3843	1736	0.522262	0.4	0.5
Pseudomonas caeni DSM 24390T	Pseudomonas litoralis 2SM5T	64.9189	2805	3807	1694	0.512402	0.4	0.5
Pseudomonas caeni DSM 24390T	Pseudomonas asuensis JCM 13501T	66.9943	2805	5110	1643	0.415161	0.4	0.5
Pseudomonas caeni DSM 24390T	Rugamonas rubra ATCC 43154T	54.4829	2805	5968	984	0.224325	0.4	0.5
Pseudomonas caeni DSM 24390T	Pseudomonas linyingensis LMG 25967T	68.7917	2805	4368	1810	0.50467	0.4	0.5
Pseudomonas caeni DSM 24390T	Pseudomonas straminea JCM 2783T	68.7816	2805	4588	1775	0.480184	0.4	0.5
Pseudomonas caeni DSM 24390T	Pseudomonas xinjiangensis NRRL B-51270T	64.3924	2805	3282	1589	0.522096	0.4	0.5
Pseudomonas caeni DSM 24390T	Pseudomonas stutzeri CGMCC 1.1803T	68.8718	2805	4188	1985	0.567711	0.4	0.5
Pseudomonas caeni DSM 24390T	Pseudomonas asplenii ATCC 23835T	68.1838	2805	5702	1721	0.404608	0.4	0.5
Pseudomonas caeni DSM 24390T	Thiopseudomonas denitrificans X2T	69.9769	2805	2597	1819	0.673454	0.4	0.5
Pseudomonas caeni DSM 24390T	Pseudomonas fluorescens NCTC10038T	67.7595	2805	6023	1737	0.393521	0.4	0.5
Pseudomonas caeni DSM 24390T	Pseudomonas aestusnigri VGXO14T	64.2281	2805	3544	1715	0.540243	0.4	0.5
Pseudomonas caeni DSM 24390T	Pseudomonas profundi M5T	64.3308	2805	3898	1659	0.495002	0.4	0.5
Pseudomonas caeni DSM 24390T	Pseudomonas pertucinogena JCM 11590T	64.9671	2805	2880	1613	0.567458	0.4	0.5
Pseudomonas caeni DSM 24390T	Pseudomonas formosensis JCM 18415T	64.92	2805	3198	1659	0.552724	0.4	0.5
Pseudomonas caeni DSM 24390T	Pseudomonas syringae DSM 10604T	67.7608	2805	5237	1678	0.417309	0.4	0.5
Pseudomonas caeni DSM 24390T	Pseudomonas salegens CECT 8338T	63.9617	2805	3439	1600	0.512492	0.4	0.5
Pseudomonas caeni DSM 24390T	Pseudomonas salina XCD-X85T	64.0905	2805	3858	1684	0.505478	0.4	0.5
Pseudomonas caeni DSM 24390T	Pseudomonas gallaeciensis V113T	64.4214	2805	3963	1709	0.505024	0.4	0.5
Pseudomonas caeni DSM 24390T	Pseudomonas pachastrellae JCM 12285T	64.3976	2805	3725	1702	0.521286	0.4	0.5
Pseudomonas caeni DSM 24390T	Pseudomonas aeruginosa DSM 50071T	68.4436	2805	5789	1930	0.449151	0.4	0.5
Pseudomonas caeni DSM 24390T	Pseudomonas caeni DSM 24390T	100	2805	2805	2800	0.998217	0.4	0.5
Pseudomonas caeni DSM 24390T	Pseudomonas resinovorans DSM 21078T	69.3028	2805	5601	1867	0.444207	0.4	0.5
Pseudomonas caeni DSM 24390T	Pseudomonas bauzanensis DSM 22558T	65.049	2805	3293	1719	0.563791	0.4	0.5
Pseudomonas caeni DSM 24390T	Pseudomonas neustonica SSM26T	64.1061	2805	4061	1713	0.49898	0.4	0.5
Pseudomonas caeni DSM 24390T	Pseudomonas phragmitis S-6-2T	64.8965	2805	3710	1695	0.520338	0.4	0.5
Pseudomonas caeni DSM 24390T	Azotobacter chroococcum DSM 2286T	68.8854	2805	4574	1663	0.450739	0.4	0.5
Pseudomonas caeni DSM 24390T	Pseudomonas oleovorans subsp. oleovorans DSM 1045T	69.5195	2805	4759	1911	0.505288	0.4	0.5
Pseudomonas caeni DSM 24390T	Pseudomonas putida NBRC 4164T	67.7953	2805	5505	1735	0.417569	0.4	0.5
Pseudomonas caeni DSM 24390T	Pseudomonas pelagia CL-AP6T	64.378	2805	4247	1755	0.497731	0.4	0.5
Pseudomonas resinovorans DSM 21078T	Pseudomonas anguilliseptica DSM 12111T	77.584	5601	5190	2933	0.543601	0.4	0.5
Pseudomonas resinovorans DSM 21078T	Pseudomonas chlororaphis subsp. chlororaphis DSM 50083T	75.0987	5601	6097	3239	0.55377	0.4	0.5
Pseudomonas resinovorans DSM 21078T	Azomonas agilis DSM 375T	70.7753	5601	3083	1790	0.412252	0.4	0.5
Pseudomonas resinovorans DSM 21078T	Pseudomonas sabulinigri JCM 14963T	65.9677	5601	3652	2210	0.477683	0.4	0.5
Pseudomonas resinovorans DSM 21078T	Permianibacter aggregans HW001T	56.6033	5601	3796	1270	0.270299	0.4	0.5
Pseudomonas resinovorans DSM 21078T	Pseudomonas duriflava CGMCC 1.6858T	72.636	5601	4728	2406	0.465873	0.4	0.5
Pseudomonas resinovorans DSM 21078T	Pseudomonas oryzihabitans NBRC 102199T	70.8378	5601	4628	2455	0.480008	0.4	0.5
Pseudomonas resinovorans DSM 21078T	Pseudomonas abyssi MT5T	66.0853	5601	4061	2259	0.467605	0.4	0.5
Pseudomonas resinovorans DSM 21078T	Pseudomonas luteola NBRC 103146T	72.4911	5601	5101	2464	0.460475	0.4	0.5
Pseudomonas resinovorans DSM 21078T	Oblitimonas alkaliphila B4199T	67.858	5601	2371	1561	0.391621	0.4	0.5
Pseudomonas resinovorans DSM 21078T	Entomomonas moraniae QZS01T	64.7092	5601	3093	1384	0.31838	0.4	0.5
Pseudomonas resinovorans DSM 21078T	Pseudomonas hussainii JCM 19513T	69.3966	5601	3465	2337	0.515553	0.4	0.5
Pseudomonas resinovorans DSM 21078T	Pseudomonas oceani DSM 100277T	65.9784	5601	3843	2203	0.46654	0.4	0.5
Pseudomonas resinovorans DSM 21078T	Pseudomonas litoralis 2SM5T	66.2845	5601	3807	1987	0.422406	0.4	0.5
Pseudomonas resinovorans DSM 21078T	Pseudomonas asuensis JCM 13501T	72.3629	5601	5110	2449	0.457287	0.4	0.5
Pseudomonas resinovorans DSM 21078T	Rugamonas rubra ATCC 43154T	55.1764	5601	5968	1398	0.24168	0.4	0.5
Pseudomonas resinovorans DSM 21078T	Pseudomonas linyingensis LMG 25967T	74.6752	5601	4368	2612	0.524024	0.4	0.5
Pseudomonas resinovorans DSM 21078T	Pseudomonas straminea JCM 2783T	76.1606	5601	4588	2829	0.555305	0.4	0.5
Pseudomonas resinovorans DSM 21078T	Pseudomonas xinjiangensis NRRL B-51270T	66.1368	5601	3282	1979	0.44557	0.4	0.5
Pseudomonas resinovorans DSM 21078T	Pseudomonas stutzeri CGMCC 1.1803T	75.4503	5601	4188	2576	0.526305	0.4	0.5
Pseudomonas resinovorans DSM 21078T	Pseudomonas asplenii ATCC 23835T	74.8173	5601	5702	2961	0.523932	0.4	0.5
Pseudomonas resinovorans DSM 21078T	Thiopseudomonas denitrificans X2T	67.2559	5601	2597	1615	0.393999	0.4	0.5
Pseudomonas resinovorans DSM 21078T	Pseudomonas fluorescens NCTC10038T	74.0731	5601	6023	2949	0.507398	0.4	0.5
Pseudomonas resinovorans DSM 21078T	Pseudomonas aestusnigri VGXO14T	66.0153	5601	3544	2197	0.480481	0.4	0.5
Pseudomonas resinovorans DSM 21078T	Pseudomonas profundi M5T	66.2669	5601	3898	2095	0.441099	0.4	0.5
Pseudomonas resinovorans DSM 21078T	Pseudomonas pertucinogena JCM 11590T	66.5788	5601	2880	1821	0.42943	0.4	0.5
Pseudomonas resinovorans DSM 21078T	Pseudomonas formosensis JCM 18415T	66.7403	5601	3198	1986	0.451415	0.4	0.5
Pseudomonas resinovorans DSM 21078T	Pseudomonas syringae DSM 10604T	74.1253	5601	5237	2638	0.486806	0.4	0.5
Pseudomonas resinovorans DSM 21078T	Pseudomonas salegens CECT 8338T	65.7176	5601	3439	1914	0.423451	0.4	0.5
Pseudomonas resinovorans DSM 21078T	Pseudomonas salina XCD-X85T	65.9924	5601	3858	2011	0.425204	0.4	0.5
Pseudomonas resinovorans DSM 21078T	Pseudomonas gallaeciensis V113T	65.7133	5601	3963	2259	0.472396	0.4	0.5
Pseudomonas resinovorans DSM 21078T	Pseudomonas pachastrellae JCM 12285T	66.1871	5601	3725	2147	0.460433	0.4	0.5
Pseudomonas resinovorans DSM 21078T	Pseudomonas aeruginosa DSM 50071T	76.4939	5601	5789	3400	0.597015	0.4	0.5
Pseudomonas resinovorans DSM 21078T	Pseudomonas caeni DSM 24390T	69.3028	5601	2805	1867	0.444207	0.4	0.5
Pseudomonas resinovorans DSM 21078T	Pseudomonas resinovorans DSM 21078T	100	5601	5601	5582	0.996608	0.4	0.5
Pseudomonas resinovorans DSM 21078T	Pseudomonas bauzanensis DSM 22558T	66.7982	5601	3293	2031	0.456712	0.4	0.5
Pseudomonas resinovorans DSM 21078T	Pseudomonas neustonica SSM26T	65.539	5601	4061	2176	0.450424	0.4	0.5
Pseudomonas resinovorans DSM 21078T	Pseudomonas phragmitis S-6-2T	66.9027	5601	3710	2224	0.477715	0.4	0.5
Pseudomonas resinovorans DSM 21078T	Azotobacter chroococcum DSM 2286T	74.7804	5601	4574	2448	0.481179	0.4	0.5
Pseudomonas resinovorans DSM 21078T	Pseudomonas oleovorans subsp. oleovorans DSM 1045T	78.2532	5601	4759	2937	0.566988	0.4	0.5
Pseudomonas resinovorans DSM 21078T	Pseudomonas putida NBRC 4164T	74.0752	5601	5505	3152	0.567621	0.4	0.5
Pseudomonas resinovorans DSM 21078T	Pseudomonas pelagia CL-AP6T	65.782	5601	4247	2210	0.448822	0.4	0.5
Pseudomonas bauzanensis DSM 22558T	Pseudomonas anguilliseptica DSM 12111T	66.7334	3293	5190	1895	0.446776	0.4	0.5
Pseudomonas bauzanensis DSM 22558T	Pseudomonas chlororaphis subsp. chlororaphis DSM 50083T	65.5403	3293	6097	1958	0.417039	0.4	0.5
Pseudomonas bauzanensis DSM 22558T	Azomonas agilis DSM 375T	65.5302	3293	3083	1462	0.458595	0.4	0.5
Pseudomonas bauzanensis DSM 22558T	Pseudomonas sabulinigri JCM 14963T	74.0662	3293	3652	2321	0.668395	0.4	0.5
Pseudomonas bauzanensis DSM 22558T	Permianibacter aggregans HW001T	56.7269	3293	3796	1091	0.307801	0.4	0.5
Pseudomonas bauzanensis DSM 22558T	Pseudomonas duriflava CGMCC 1.6858T	65.7331	3293	4728	1768	0.440843	0.4	0.5
Pseudomonas bauzanensis DSM 22558T	Pseudomonas oryzihabitans NBRC 102199T	65.054	3293	4628	1735	0.438076	0.4	0.5
Pseudomonas bauzanensis DSM 22558T	Pseudomonas abyssi MT5T	73.5548	3293	4061	2367	0.643731	0.4	0.5
Pseudomonas bauzanensis DSM 22558T	Pseudomonas luteola NBRC 103146T	65.543	3293	5101	1792	0.426972	0.4	0.5
Pseudomonas bauzanensis DSM 22558T	Oblitimonas alkaliphila B4199T	64.5778	3293	2371	1433	0.506003	0.4	0.5
Pseudomonas bauzanensis DSM 22558T	Entomomonas moraniae QZS01T	62.3035	3293	3093	1173	0.367366	0.4	0.5
Pseudomonas bauzanensis DSM 22558T	Pseudomonas hussainii JCM 19513T	65.7111	3293	3465	1782	0.527375	0.4	0.5
Pseudomonas bauzanensis DSM 22558T	Pseudomonas oceani DSM 100277T	73.5142	3293	3843	2243	0.628643	0.4	0.5
Pseudomonas bauzanensis DSM 22558T	Pseudomonas litoralis 2SM5T	87.9802	3293	3807	2692	0.75831	0.4	0.5
Pseudomonas bauzanensis DSM 22558T	Pseudomonas asuensis JCM 13501T	65.5026	3293	5110	1777	0.422944	0.4	0.5
Pseudomonas bauzanensis DSM 22558T	Rugamonas rubra ATCC 43154T	54.604	3293	5968	1097	0.236907	0.4	0.5
Pseudomonas bauzanensis DSM 22558T	Pseudomonas linyingensis LMG 25967T	66.9001	3293	4368	1840	0.480355	0.4	0.5
Pseudomonas bauzanensis DSM 22558T	Pseudomonas straminea JCM 2783T	66.2191	3293	4588	1889	0.479381	0.4	0.5
Pseudomonas bauzanensis DSM 22558T	Pseudomonas xinjiangensis NRRL B-51270T	74.5688	3293	3282	2173	0.660989	0.4	0.5
Pseudomonas bauzanensis DSM 22558T	Pseudomonas stutzeri CGMCC 1.1803T	66.6613	3293	4188	2172	0.580671	0.4	0.5
Pseudomonas bauzanensis DSM 22558T	Pseudomonas asplenii ATCC 23835T	65.2099	3293	5702	1863	0.41423	0.4	0.5
Pseudomonas bauzanensis DSM 22558T	Thiopseudomonas denitrificans X2T	64.3926	3293	2597	1569	0.532767	0.4	0.5
Pseudomonas bauzanensis DSM 22558T	Pseudomonas fluorescens NCTC10038T	65.0946	3293	6023	1882	0.404036	0.4	0.5
Pseudomonas bauzanensis DSM 22558T	Pseudomonas aestusnigri VGXO14T	73.6829	3293	3544	2194	0.641802	0.4	0.5
Pseudomonas bauzanensis DSM 22558T	Pseudomonas profundi M5T	75.6759	3293	3898	2453	0.682242	0.4	0.5
Pseudomonas bauzanensis DSM 22558T	Pseudomonas pertucinogena JCM 11590T	81.9117	3293	2880	2364	0.765916	0.4	0.5
Pseudomonas bauzanensis DSM 22558T	Pseudomonas formosensis JCM 18415T	82.6735	3293	3198	2442	0.752426	0.4	0.5
Pseudomonas bauzanensis DSM 22558T	Pseudomonas syringae DSM 10604T	65.0906	3293	5237	1805	0.423212	0.4	0.5
Pseudomonas bauzanensis DSM 22558T	Pseudomonas salegens CECT 8338T	72.8311	3293	3439	2041	0.606358	0.4	0.5
Pseudomonas bauzanensis DSM 22558T	Pseudomonas salina XCD-X85T	74.0252	3293	3858	2237	0.625647	0.4	0.5
Pseudomonas bauzanensis DSM 22558T	Pseudomonas gallaeciensis V113T	73.4714	3293	3963	2259	0.622657	0.4	0.5
Pseudomonas bauzanensis DSM 22558T	Pseudomonas pachastrellae JCM 12285T	73.6189	3293	3725	2245	0.639783	0.4	0.5
Pseudomonas bauzanensis DSM 22558T	Pseudomonas aeruginosa DSM 50071T	66.2134	3293	5789	2095	0.461352	0.4	0.5
Pseudomonas bauzanensis DSM 22558T	Pseudomonas caeni DSM 24390T	65.049	3293	2805	1719	0.563791	0.4	0.5
Pseudomonas bauzanensis DSM 22558T	Pseudomonas resinovorans DSM 21078T	66.7982	3293	5601	2031	0.456712	0.4	0.5
Pseudomonas bauzanensis DSM 22558T	Pseudomonas bauzanensis DSM 22558T	100	3293	3293	3288	0.998482	0.4	0.5
Pseudomonas bauzanensis DSM 22558T	Pseudomonas neustonica SSM26T	73.7881	3293	4061	2276	0.618983	0.4	0.5
Pseudomonas bauzanensis DSM 22558T	Pseudomonas phragmitis S-6-2T	75.9142	3293	3710	2238	0.639155	0.4	0.5
Pseudomonas bauzanensis DSM 22558T	Azotobacter chroococcum DSM 2286T	66.3852	3293	4574	1803	0.45837	0.4	0.5
Pseudomonas bauzanensis DSM 22558T	Pseudomonas oleovorans subsp. oleovorans DSM 1045T	66.9635	3293	4759	1999	0.496523	0.4	0.5
Pseudomonas bauzanensis DSM 22558T	Pseudomonas putida NBRC 4164T	65.4536	3293	5505	1911	0.434417	0.4	0.5
Pseudomonas bauzanensis DSM 22558T	Pseudomonas pelagia CL-AP6T	74.5713	3293	4247	2390	0.633952	0.4	0.5
Pseudomonas neustonica SSM26T	Pseudomonas anguilliseptica DSM 12111T	65.8022	4061	5190	2149	0.464598	0.4	0.5
Pseudomonas neustonica SSM26T	Pseudomonas chlororaphis subsp. chlororaphis DSM 50083T	64.7119	4061	6097	2083	0.41012	0.4	0.5
Pseudomonas neustonica SSM26T	Azomonas agilis DSM 375T	64.6984	4061	3083	1504	0.421053	0.4	0.5
Pseudomonas neustonica SSM26T	Pseudomonas sabulinigri JCM 14963T	87.002	4061	3652	2958	0.767017	0.4	0.5
Pseudomonas neustonica SSM26T	Permianibacter aggregans HW001T	56.4132	4061	3796	1144	0.291205	0.4	0.5
Pseudomonas neustonica SSM26T	Pseudomonas duriflava CGMCC 1.6858T	65.0615	4061	4728	1802	0.410058	0.4	0.5
Pseudomonas neustonica SSM26T	Pseudomonas oryzihabitans NBRC 102199T	64.3948	4061	4628	1809	0.416389	0.4	0.5
Pseudomonas neustonica SSM26T	Pseudomonas abyssi MT5T	78.5713	4061	4061	2945	0.725191	0.4	0.5
Pseudomonas neustonica SSM26T	Pseudomonas luteola NBRC 103146T	65.0536	4061	5101	1845	0.40275	0.4	0.5
Pseudomonas neustonica SSM26T	Oblitimonas alkaliphila B4199T	64.0473	4061	2371	1405	0.436878	0.4	0.5
Pseudomonas neustonica SSM26T	Entomomonas moraniae QZS01T	62.2569	4061	3093	1166	0.325971	0.4	0.5
Pseudomonas neustonica SSM26T	Pseudomonas hussainii JCM 19513T	65.2072	4061	3465	1937	0.514749	0.4	0.5
Pseudomonas neustonica SSM26T	Pseudomonas oceani DSM 100277T	78.8319	4061	3843	2930	0.741397	0.4	0.5
Pseudomonas neustonica SSM26T	Pseudomonas litoralis 2SM5T	73.4824	4061	3807	2257	0.573716	0.4	0.5
Pseudomonas neustonica SSM26T	Pseudomonas asuensis JCM 13501T	64.9871	4061	5110	1810	0.394722	0.4	0.5
Pseudomonas neustonica SSM26T	Rugamonas rubra ATCC 43154T	54.2498	4061	5968	1140	0.227341	0.4	0.5
Pseudomonas neustonica SSM26T	Pseudomonas linyingensis LMG 25967T	65.7174	4061	4368	1938	0.459841	0.4	0.5
Pseudomonas neustonica SSM26T	Pseudomonas straminea JCM 2783T	65.2799	4061	4588	2005	0.463637	0.4	0.5
Pseudomonas neustonica SSM26T	Pseudomonas xinjiangensis NRRL B-51270T	73.8345	4061	3282	2386	0.649871	0.4	0.5
Pseudomonas neustonica SSM26T	Pseudomonas stutzeri CGMCC 1.1803T	66.0281	4061	4188	2190	0.530973	0.4	0.5
Pseudomonas neustonica SSM26T	Pseudomonas asplenii ATCC 23835T	64.5942	4061	5702	2003	0.410325	0.4	0.5
Pseudomonas neustonica SSM26T	Thiopseudomonas denitrificans X2T	63.6955	4061	2597	1468	0.440973	0.4	0.5
Pseudomonas neustonica SSM26T	Pseudomonas fluorescens NCTC10038T	64.3973	4061	6023	2033	0.403213	0.4	0.5
Pseudomonas neustonica SSM26T	Pseudomonas aestusnigri VGXO14T	78.653	4061	3544	2851	0.74977	0.4	0.5
Pseudomonas neustonica SSM26T	Pseudomonas profundi M5T	73.9471	4061	3898	2417	0.607363	0.4	0.5
Pseudomonas neustonica SSM26T	Pseudomonas pertucinogena JCM 11590T	72.5736	4061	2880	2089	0.601931	0.4	0.5
Pseudomonas neustonica SSM26T	Pseudomonas formosensis JCM 18415T	72.8356	4061	3198	2112	0.581898	0.4	0.5
Pseudomonas neustonica SSM26T	Pseudomonas syringae DSM 10604T	64.9539	4061	5237	1921	0.413207	0.4	0.5
Pseudomonas neustonica SSM26T	Pseudomonas salegens CECT 8338T	72.5077	4061	3439	2311	0.616267	0.4	0.5
Pseudomonas neustonica SSM26T	Pseudomonas salina XCD-X85T	73.7541	4061	3858	2517	0.635686	0.4	0.5
Pseudomonas neustonica SSM26T	Pseudomonas gallaeciensis V113T	78.6549	4061	3963	2917	0.727069	0.4	0.5
Pseudomonas neustonica SSM26T	Pseudomonas pachastrellae JCM 12285T	78.9201	4061	3725	2852	0.732597	0.4	0.5
Pseudomonas neustonica SSM26T	Pseudomonas aeruginosa DSM 50071T	65.4828	4061	5789	2164	0.439391	0.4	0.5
Pseudomonas neustonica SSM26T	Pseudomonas caeni DSM 24390T	64.1061	4061	2805	1713	0.49898	0.4	0.5
Pseudomonas neustonica SSM26T	Pseudomonas resinovorans DSM 21078T	65.539	4061	5601	2176	0.450424	0.4	0.5
Pseudomonas neustonica SSM26T	Pseudomonas bauzanensis DSM 22558T	73.7881	4061	3293	2276	0.618983	0.4	0.5
Pseudomonas neustonica SSM26T	Pseudomonas neustonica SSM26T	100	4061	4061	4032	0.992859	0.4	0.5
Pseudomonas neustonica SSM26T	Pseudomonas phragmitis S-6-2T	74.97	4061	3710	2513	0.646764	0.4	0.5
Pseudomonas neustonica SSM26T	Azotobacter chroococcum DSM 2286T	65.3648	4061	4574	1882	0.4359	0.4	0.5
Pseudomonas neustonica SSM26T	Pseudomonas oleovorans subsp. oleovorans DSM 1045T	65.7721	4061	4759	2172	0.492517	0.4	0.5
Pseudomonas neustonica SSM26T	Pseudomonas putida NBRC 4164T	64.2971	4061	5505	1995	0.417102	0.4	0.5
Pseudomonas neustonica SSM26T	Pseudomonas pelagia CL-AP6T	74.9231	4061	4247	2733	0.65792	0.4	0.5
Pseudomonas phragmitis S-6-2T	Pseudomonas anguilliseptica DSM 12111T	66.9638	3710	5190	2131	0.478876	0.4	0.5
Pseudomonas phragmitis S-6-2T	Pseudomonas chlororaphis subsp. chlororaphis DSM 50083T	65.6559	3710	6097	2034	0.414806	0.4	0.5
Pseudomonas phragmitis S-6-2T	Azomonas agilis DSM 375T	65.8765	3710	3083	1497	0.440748	0.4	0.5
Pseudomonas phragmitis S-6-2T	Pseudomonas sabulinigri JCM 14963T	75.9296	3710	3652	2481	0.674002	0.4	0.5
Pseudomonas phragmitis S-6-2T	Permianibacter aggregans HW001T	56.8674	3710	3796	1148	0.305889	0.4	0.5
Pseudomonas phragmitis S-6-2T	Pseudomonas duriflava CGMCC 1.6858T	66.3532	3710	4728	1745	0.413605	0.4	0.5
Pseudomonas phragmitis S-6-2T	Pseudomonas oryzihabitans NBRC 102199T	65.6187	3710	4628	1740	0.417366	0.4	0.5
Pseudomonas phragmitis S-6-2T	Pseudomonas abyssi MT5T	75.1822	3710	4061	2564	0.659889	0.4	0.5
Pseudomonas phragmitis S-6-2T	Pseudomonas luteola NBRC 103146T	66.0487	3710	5101	1772	0.402224	0.4	0.5
Pseudomonas phragmitis S-6-2T	Oblitimonas alkaliphila B4199T	64.7343	3710	2371	1414	0.465055	0.4	0.5
Pseudomonas phragmitis S-6-2T	Entomomonas moraniae QZS01T	62.8281	3710	3093	1170	0.343966	0.4	0.5
Pseudomonas phragmitis S-6-2T	Pseudomonas hussainii JCM 19513T	66.2901	3710	3465	1950	0.543554	0.4	0.5
Pseudomonas phragmitis S-6-2T	Pseudomonas oceani DSM 100277T	75.3344	3710	3843	2548	0.674699	0.4	0.5
Pseudomonas phragmitis S-6-2T	Pseudomonas litoralis 2SM5T	75.2404	3710	3807	2200	0.58534	0.4	0.5
Pseudomonas phragmitis S-6-2T	Pseudomonas asuensis JCM 13501T	65.8023	3710	5110	1802	0.408617	0.4	0.5
Pseudomonas phragmitis S-6-2T	Rugamonas rubra ATCC 43154T	54.8591	3710	5968	1140	0.235586	0.4	0.5
Pseudomonas phragmitis S-6-2T	Pseudomonas linyingensis LMG 25967T	67.5598	3710	4368	2044	0.506066	0.4	0.5
Pseudomonas phragmitis S-6-2T	Pseudomonas straminea JCM 2783T	66.5134	3710	4588	2030	0.489275	0.4	0.5
Pseudomonas phragmitis S-6-2T	Pseudomonas xinjiangensis NRRL B-51270T	76.0595	3710	3282	2362	0.675629	0.4	0.5
Pseudomonas phragmitis S-6-2T	Pseudomonas stutzeri CGMCC 1.1803T	67.4811	3710	4188	2113	0.535072	0.4	0.5
Pseudomonas phragmitis S-6-2T	Pseudomonas asplenii ATCC 23835T	65.8713	3710	5702	1945	0.413302	0.4	0.5
Pseudomonas phragmitis S-6-2T	Thiopseudomonas denitrificans X2T	64.6342	3710	2597	1514	0.480101	0.4	0.5
Pseudomonas phragmitis S-6-2T	Pseudomonas fluorescens NCTC10038T	65.2307	3710	6023	1953	0.401315	0.4	0.5
Pseudomonas phragmitis S-6-2T	Pseudomonas aestusnigri VGXO14T	75.6229	3710	3544	2621	0.722636	0.4	0.5
Pseudomonas phragmitis S-6-2T	Pseudomonas profundi M5T	75.8262	3710	3898	2356	0.619348	0.4	0.5
Pseudomonas phragmitis S-6-2T	Pseudomonas pertucinogena JCM 11590T	75.1752	3710	2880	2074	0.629439	0.4	0.5
Pseudomonas phragmitis S-6-2T	Pseudomonas formosensis JCM 18415T	75.6814	3710	3198	2234	0.646786	0.4	0.5
Pseudomonas phragmitis S-6-2T	Pseudomonas syringae DSM 10604T	65.9197	3710	5237	1826	0.408182	0.4	0.5
Pseudomonas phragmitis S-6-2T	Pseudomonas salegens CECT 8338T	75.6435	3710	3439	2399	0.671143	0.4	0.5
Pseudomonas phragmitis S-6-2T	Pseudomonas salina XCD-X85T	75.7146	3710	3858	2485	0.656712	0.4	0.5
Pseudomonas phragmitis S-6-2T	Pseudomonas gallaeciensis V113T	75.0445	3710	3963	2608	0.679786	0.4	0.5
Pseudomonas phragmitis S-6-2T	Pseudomonas pachastrellae JCM 12285T	75.6314	3710	3725	2488	0.669267	0.4	0.5
Pseudomonas phragmitis S-6-2T	Pseudomonas aeruginosa DSM 50071T	66.7897	3710	5789	2169	0.45668	0.4	0.5
Pseudomonas phragmitis S-6-2T	Pseudomonas caeni DSM 24390T	64.8965	3710	2805	1695	0.520338	0.4	0.5
Pseudomonas phragmitis S-6-2T	Pseudomonas resinovorans DSM 21078T	66.9027	3710	5601	2224	0.477715	0.4	0.5
Pseudomonas phragmitis S-6-2T	Pseudomonas bauzanensis DSM 22558T	75.9142	3710	3293	2238	0.639155	0.4	0.5
Pseudomonas phragmitis S-6-2T	Pseudomonas neustonica SSM26T	74.97	3710	4061	2513	0.646764	0.4	0.5
Pseudomonas phragmitis S-6-2T	Pseudomonas phragmitis S-6-2T	100	3710	3710	3707	0.999191	0.4	0.5
Pseudomonas phragmitis S-6-2T	Azotobacter chroococcum DSM 2286T	66.7562	3710	4574	1886	0.455336	0.4	0.5
Pseudomonas phragmitis S-6-2T	Pseudomonas oleovorans subsp. oleovorans DSM 1045T	67.4925	3710	4759	2168	0.511985	0.4	0.5
Pseudomonas phragmitis S-6-2T	Pseudomonas putida NBRC 4164T	65.7627	3710	5505	2034	0.441454	0.4	0.5
Pseudomonas phragmitis S-6-2T	Pseudomonas pelagia CL-AP6T	76.7398	3710	4247	2659	0.668342	0.4	0.5
Azotobacter chroococcum DSM 2286T	Pseudomonas anguilliseptica DSM 12111T	74.8435	4574	5190	2115	0.433224	0.4	0.5
Azotobacter chroococcum DSM 2286T	Pseudomonas chlororaphis subsp. chlororaphis DSM 50083T	72.5234	4574	6097	2457	0.4605	0.4	0.5
Azotobacter chroococcum DSM 2286T	Azomonas agilis DSM 375T	71.6004	4574	3083	2048	0.534935	0.4	0.5
Azotobacter chroococcum DSM 2286T	Pseudomonas sabulinigri JCM 14963T	65.8315	4574	3652	1850	0.449793	0.4	0.5
Azotobacter chroococcum DSM 2286T	Permianibacter aggregans HW001T	56.5389	4574	3796	1151	0.27503	0.4	0.5
Azotobacter chroococcum DSM 2286T	Pseudomonas duriflava CGMCC 1.6858T	71.1437	4574	4728	2176	0.467856	0.4	0.5
Azotobacter chroococcum DSM 2286T	Pseudomonas oryzihabitans NBRC 102199T	70.4808	4574	4628	2136	0.464247	0.4	0.5
Azotobacter chroococcum DSM 2286T	Pseudomonas abyssi MT5T	65.8093	4574	4061	1865	0.431963	0.4	0.5
Azotobacter chroococcum DSM 2286T	Pseudomonas luteola NBRC 103146T	70.9456	4574	5101	2228	0.460568	0.4	0.5
Azotobacter chroococcum DSM 2286T	Oblitimonas alkaliphila B4199T	67.6458	4574	2371	1468	0.42275	0.4	0.5
Azotobacter chroococcum DSM 2286T	Entomomonas moraniae QZS01T	64.5092	4574	3093	1330	0.346941	0.4	0.5
Azotobacter chroococcum DSM 2286T	Pseudomonas hussainii JCM 19513T	69.2901	4574	3465	1838	0.457271	0.4	0.5
Azotobacter chroococcum DSM 2286T	Pseudomonas oceani DSM 100277T	65.7814	4574	3843	1874	0.445289	0.4	0.5
Azotobacter chroococcum DSM 2286T	Pseudomonas litoralis 2SM5T	65.8225	4574	3807	1817	0.4336	0.4	0.5
Azotobacter chroococcum DSM 2286T	Pseudomonas asuensis JCM 13501T	70.7498	4574	5110	2269	0.468608	0.4	0.5
Azotobacter chroococcum DSM 2286T	Rugamonas rubra ATCC 43154T	55.2586	4574	5968	1286	0.243976	0.4	0.5
Azotobacter chroococcum DSM 2286T	Pseudomonas linyingensis LMG 25967T	75.6148	4574	4368	2414	0.539924	0.4	0.5
Azotobacter chroococcum DSM 2286T	Pseudomonas straminea JCM 2783T	73.4854	4574	4588	2289	0.499673	0.4	0.5
Azotobacter chroococcum DSM 2286T	Pseudomonas xinjiangensis NRRL B-51270T	65.8109	4574	3282	1800	0.458248	0.4	0.5
Azotobacter chroococcum DSM 2286T	Pseudomonas stutzeri CGMCC 1.1803T	74.8551	4574	4188	2299	0.524766	0.4	0.5
Azotobacter chroococcum DSM 2286T	Pseudomonas asplenii ATCC 23835T	72.5909	4574	5702	2290	0.445699	0.4	0.5
Azotobacter chroococcum DSM 2286T	Thiopseudomonas denitrificans X2T	67.1176	4574	2597	1497	0.417515	0.4	0.5
Azotobacter chroococcum DSM 2286T	Pseudomonas fluorescens NCTC10038T	71.7489	4574	6023	2313	0.436539	0.4	0.5
Azotobacter chroococcum DSM 2286T	Pseudomonas aestusnigri VGXO14T	65.806	4574	3544	1857	0.457502	0.4	0.5
Azotobacter chroococcum DSM 2286T	Pseudomonas profundi M5T	65.8868	4574	3898	1857	0.438385	0.4	0.5
Azotobacter chroococcum DSM 2286T	Pseudomonas pertucinogena JCM 11590T	66.2339	4574	2880	1711	0.459082	0.4	0.5
Azotobacter chroococcum DSM 2286T	Pseudomonas formosensis JCM 18415T	66.2841	4574	3198	1777	0.457283	0.4	0.5
Azotobacter chroococcum DSM 2286T	Pseudomonas syringae DSM 10604T	71.9473	4574	5237	2190	0.446438	0.4	0.5
Azotobacter chroococcum DSM 2286T	Pseudomonas salegens CECT 8338T	65.8162	4574	3439	1668	0.416323	0.4	0.5
Azotobacter chroococcum DSM 2286T	Pseudomonas salina XCD-X85T	65.5701	4574	3858	1775	0.421015	0.4	0.5
Azotobacter chroococcum DSM 2286T	Pseudomonas gallaeciensis V113T	65.6951	4574	3963	1880	0.440436	0.4	0.5
Azotobacter chroococcum DSM 2286T	Pseudomonas pachastrellae JCM 12285T	65.9336	4574	3725	1834	0.441981	0.4	0.5
Azotobacter chroococcum DSM 2286T	Pseudomonas aeruginosa DSM 50071T	73.7117	4574	5789	2486	0.479784	0.4	0.5
Azotobacter chroococcum DSM 2286T	Pseudomonas caeni DSM 24390T	68.8854	4574	2805	1663	0.450739	0.4	0.5
Azotobacter chroococcum DSM 2286T	Pseudomonas resinovorans DSM 21078T	74.7804	4574	5601	2448	0.481179	0.4	0.5
Azotobacter chroococcum DSM 2286T	Pseudomonas bauzanensis DSM 22558T	66.3852	4574	3293	1803	0.45837	0.4	0.5
Azotobacter chroococcum DSM 2286T	Pseudomonas neustonica SSM26T	65.3648	4574	4061	1882	0.4359	0.4	0.5
Azotobacter chroococcum DSM 2286T	Pseudomonas phragmitis S-6-2T	66.7562	4574	3710	1886	0.455336	0.4	0.5
Azotobacter chroococcum DSM 2286T	Azotobacter chroococcum DSM 2286T	100	4574	4574	4566	0.998251	0.4	0.5
Azotobacter chroococcum DSM 2286T	Pseudomonas oleovorans subsp. oleovorans DSM 1045T	75.1268	4574	4759	2243	0.48066	0.4	0.5
Azotobacter chroococcum DSM 2286T	Pseudomonas putida NBRC 4164T	71.3408	4574	5505	2381	0.472468	0.4	0.5
Azotobacter chroococcum DSM 2286T	Pseudomonas pelagia CL-AP6T	65.5563	4574	4247	1900	0.43079	0.4	0.5
Pseudomonas oleovorans subsp. oleovorans DSM 1045T	Pseudomonas anguilliseptica DSM 12111T	80.4848	4759	5190	2825	0.567896	0.4	0.5
Pseudomonas oleovorans subsp. oleovorans DSM 1045T	Pseudomonas chlororaphis subsp. chlororaphis DSM 50083T	75.039	4759	6097	2677	0.493183	0.4	0.5
Pseudomonas oleovorans subsp. oleovorans DSM 1045T	Azomonas agilis DSM 375T	70.532	4759	3083	1739	0.443509	0.4	0.5
Pseudomonas oleovorans subsp. oleovorans DSM 1045T	Pseudomonas sabulinigri JCM 14963T	66.29	4759	3652	2116	0.503151	0.4	0.5
Pseudomonas oleovorans subsp. oleovorans DSM 1045T	Permianibacter aggregans HW001T	56.6051	4759	3796	1213	0.283577	0.4	0.5
Pseudomonas oleovorans subsp. oleovorans DSM 1045T	Pseudomonas duriflava CGMCC 1.6858T	71.9814	4759	4728	2255	0.475387	0.4	0.5
Pseudomonas oleovorans subsp. oleovorans DSM 1045T	Pseudomonas oryzihabitans NBRC 102199T	70.6969	4759	4628	2256	0.480665	0.4	0.5
Pseudomonas oleovorans subsp. oleovorans DSM 1045T	Pseudomonas abyssi MT5T	66.5013	4759	4061	2181	0.494558	0.4	0.5
Pseudomonas oleovorans subsp. oleovorans DSM 1045T	Pseudomonas luteola NBRC 103146T	71.6284	4759	5101	2301	0.466734	0.4	0.5
Pseudomonas oleovorans subsp. oleovorans DSM 1045T	Oblitimonas alkaliphila B4199T	68.0609	4759	2371	1556	0.436466	0.4	0.5
Pseudomonas oleovorans subsp. oleovorans DSM 1045T	Entomomonas moraniae QZS01T	64.6494	4759	3093	1320	0.33622	0.4	0.5
Pseudomonas oleovorans subsp. oleovorans DSM 1045T	Pseudomonas hussainii JCM 19513T	69.8348	4759	3465	2271	0.552286	0.4	0.5
Pseudomonas oleovorans subsp. oleovorans DSM 1045T	Pseudomonas oceani DSM 100277T	66.5946	4759	3843	2179	0.506626	0.4	0.5
Pseudomonas oleovorans subsp. oleovorans DSM 1045T	Pseudomonas litoralis 2SM5T	66.5272	4759	3807	1900	0.443614	0.4	0.5
Pseudomonas oleovorans subsp. oleovorans DSM 1045T	Pseudomonas asuensis JCM 13501T	71.5128	4759	5110	2296	0.465295	0.4	0.5
Pseudomonas oleovorans subsp. oleovorans DSM 1045T	Rugamonas rubra ATCC 43154T	55.172	4759	5968	1265	0.235853	0.4	0.5
Pseudomonas oleovorans subsp. oleovorans DSM 1045T	Pseudomonas linyingensis LMG 25967T	74.7561	4759	4368	2343	0.513422	0.4	0.5
Pseudomonas oleovorans subsp. oleovorans DSM 1045T	Pseudomonas straminea JCM 2783T	78.4225	4759	4588	2684	0.574302	0.4	0.5
Pseudomonas oleovorans subsp. oleovorans DSM 1045T	Pseudomonas xinjiangensis NRRL B-51270T	66.1749	4759	3282	1962	0.487999	0.4	0.5
Pseudomonas oleovorans subsp. oleovorans DSM 1045T	Pseudomonas stutzeri CGMCC 1.1803T	76.3601	4759	4188	2580	0.57673	0.4	0.5
Pseudomonas oleovorans subsp. oleovorans DSM 1045T	Pseudomonas asplenii ATCC 23835T	74.9506	4759	5702	2538	0.485231	0.4	0.5
Pseudomonas oleovorans subsp. oleovorans DSM 1045T	Thiopseudomonas denitrificans X2T	67.3404	4759	2597	1651	0.448885	0.4	0.5
Pseudomonas oleovorans subsp. oleovorans DSM 1045T	Pseudomonas fluorescens NCTC10038T	74.1209	4759	6023	2585	0.479503	0.4	0.5
Pseudomonas oleovorans subsp. oleovorans DSM 1045T	Pseudomonas aestusnigri VGXO14T	66.7117	4759	3544	2140	0.515476	0.4	0.5
Pseudomonas oleovorans subsp. oleovorans DSM 1045T	Pseudomonas profundi M5T	66.186	4759	3898	2026	0.468061	0.4	0.5
Pseudomonas oleovorans subsp. oleovorans DSM 1045T	Pseudomonas pertucinogena JCM 11590T	66.7515	4759	2880	1825	0.477811	0.4	0.5
Pseudomonas oleovorans subsp. oleovorans DSM 1045T	Pseudomonas formosensis JCM 18415T	66.8693	4759	3198	1893	0.475807	0.4	0.5
Pseudomonas oleovorans subsp. oleovorans DSM 1045T	Pseudomonas syringae DSM 10604T	74.138	4759	5237	2412	0.482593	0.4	0.5
Pseudomonas oleovorans subsp. oleovorans DSM 1045T	Pseudomonas salegens CECT 8338T	65.8806	4759	3439	1929	0.470603	0.4	0.5
Pseudomonas oleovorans subsp. oleovorans DSM 1045T	Pseudomonas salina XCD-X85T	66.1328	4759	3858	2035	0.472322	0.4	0.5
Pseudomonas oleovorans subsp. oleovorans DSM 1045T	Pseudomonas gallaeciensis V113T	66.6148	4759	3963	2157	0.494611	0.4	0.5
Pseudomonas oleovorans subsp. oleovorans DSM 1045T	Pseudomonas pachastrellae JCM 12285T	66.5695	4759	3725	2121	0.5	0.4	0.5
Pseudomonas oleovorans subsp. oleovorans DSM 1045T	Pseudomonas aeruginosa DSM 50071T	75.3	4759	5789	2823	0.535267	0.4	0.5
Pseudomonas oleovorans subsp. oleovorans DSM 1045T	Pseudomonas caeni DSM 24390T	69.5195	4759	2805	1911	0.505288	0.4	0.5
Pseudomonas oleovorans subsp. oleovorans DSM 1045T	Pseudomonas resinovorans DSM 21078T	78.2532	4759	5601	2937	0.566988	0.4	0.5
Pseudomonas oleovorans subsp. oleovorans DSM 1045T	Pseudomonas bauzanensis DSM 22558T	66.9635	4759	3293	1999	0.496523	0.4	0.5
Pseudomonas oleovorans subsp. oleovorans DSM 1045T	Pseudomonas neustonica SSM26T	65.7721	4759	4061	2172	0.492517	0.4	0.5
Pseudomonas oleovorans subsp. oleovorans DSM 1045T	Pseudomonas phragmitis S-6-2T	67.4925	4759	3710	2168	0.511985	0.4	0.5
Pseudomonas oleovorans subsp. oleovorans DSM 1045T	Azotobacter chroococcum DSM 2286T	75.1268	4759	4574	2243	0.48066	0.4	0.5
Pseudomonas oleovorans subsp. oleovorans DSM 1045T	Pseudomonas oleovorans subsp. oleovorans DSM 1045T	100	4759	4759	4738	0.995587	0.4	0.5
Pseudomonas oleovorans subsp. oleovorans DSM 1045T	Pseudomonas putida NBRC 4164T	74.013	4759	5505	2604	0.507405	0.4	0.5
Pseudomonas oleovorans subsp. oleovorans DSM 1045T	Pseudomonas pelagia CL-AP6T	66.3596	4759	4247	2218	0.492561	0.4	0.5
Pseudomonas putida NBRC 4164T	Pseudomonas anguilliseptica DSM 12111T	73.78	5505	5190	2445	0.457223	0.4	0.5
Pseudomonas putida NBRC 4164T	Pseudomonas chlororaphis subsp. chlororaphis DSM 50083T	77.291	5505	6097	3643	0.627995	0.4	0.5
Pseudomonas putida NBRC 4164T	Azomonas agilis DSM 375T	68.6703	5505	3083	1803	0.419888	0.4	0.5
Pseudomonas putida NBRC 4164T	Pseudomonas sabulinigri JCM 14963T	64.4714	5505	3652	2048	0.447308	0.4	0.5
Pseudomonas putida NBRC 4164T	Permianibacter aggregans HW001T	56.3151	5505	3796	1142	0.245565	0.4	0.5
Pseudomonas putida NBRC 4164T	Pseudomonas duriflava CGMCC 1.6858T	69.8582	5505	4728	2493	0.487247	0.4	0.5
Pseudomonas putida NBRC 4164T	Pseudomonas oryzihabitans NBRC 102199T	68.8706	5505	4628	2631	0.519293	0.4	0.5
Pseudomonas putida NBRC 4164T	Pseudomonas abyssi MT5T	64.5191	5505	4061	2020	0.422329	0.4	0.5
Pseudomonas putida NBRC 4164T	Pseudomonas luteola NBRC 103146T	69.6834	5505	5101	2616	0.493306	0.4	0.5
Pseudomonas putida NBRC 4164T	Oblitimonas alkaliphila B4199T	66.299	5505	2371	1549	0.393347	0.4	0.5
Pseudomonas putida NBRC 4164T	Entomomonas moraniae QZS01T	63.6763	5505	3093	1404	0.326588	0.4	0.5
Pseudomonas putida NBRC 4164T	Pseudomonas hussainii JCM 19513T	67.751	5505	3465	1997	0.445262	0.4	0.5
Pseudomonas putida NBRC 4164T	Pseudomonas oceani DSM 100277T	64.7433	5505	3843	2012	0.430466	0.4	0.5
Pseudomonas putida NBRC 4164T	Pseudomonas litoralis 2SM5T	65.0161	5505	3807	1851	0.397552	0.4	0.5
Pseudomonas putida NBRC 4164T	Pseudomonas asuensis JCM 13501T	69.5402	5505	5110	2584	0.486858	0.4	0.5
Pseudomonas putida NBRC 4164T	Rugamonas rubra ATCC 43154T	54.7801	5505	5968	1412	0.246143	0.4	0.5
Pseudomonas putida NBRC 4164T	Pseudomonas linyingensis LMG 25967T	72.0178	5505	4368	2384	0.482933	0.4	0.5
Pseudomonas putida NBRC 4164T	Pseudomonas straminea JCM 2783T	72.9163	5505	4588	2880	0.570693	0.4	0.5
Pseudomonas putida NBRC 4164T	Pseudomonas xinjiangensis NRRL B-51270T	64.9077	5505	3282	1862	0.423808	0.4	0.5
Pseudomonas putida NBRC 4164T	Pseudomonas stutzeri CGMCC 1.1803T	72.0036	5505	4188	2468	0.509233	0.4	0.5
Pseudomonas putida NBRC 4164T	Pseudomonas asplenii ATCC 23835T	77.3679	5505	5702	3343	0.596591	0.4	0.5
Pseudomonas putida NBRC 4164T	Thiopseudomonas denitrificans X2T	65.8808	5505	2597	1541	0.3804	0.4	0.5
Pseudomonas putida NBRC 4164T	Pseudomonas fluorescens NCTC10038T	76.4841	5505	6023	3477	0.603227	0.4	0.5
Pseudomonas putida NBRC 4164T	Pseudomonas aestusnigri VGXO14T	65.1073	5505	3544	1992	0.44027	0.4	0.5
Pseudomonas putida NBRC 4164T	Pseudomonas profundi M5T	64.4954	5505	3898	1971	0.419228	0.4	0.5
Pseudomonas putida NBRC 4164T	Pseudomonas pertucinogena JCM 11590T	65.4668	5505	2880	1756	0.418843	0.4	0.5
Pseudomonas putida NBRC 4164T	Pseudomonas formosensis JCM 18415T	65.5118	5505	3198	1857	0.426749	0.4	0.5
Pseudomonas putida NBRC 4164T	Pseudomonas syringae DSM 10604T	75.7843	5505	5237	3042	0.566375	0.4	0.5
Pseudomonas putida NBRC 4164T	Pseudomonas salegens CECT 8338T	64.6058	5505	3439	1744	0.389982	0.4	0.5
Pseudomonas putida NBRC 4164T	Pseudomonas salina XCD-X85T	64.7682	5505	3858	1875	0.400513	0.4	0.5
Pseudomonas putida NBRC 4164T	Pseudomonas gallaeciensis V113T	64.3793	5505	3963	2044	0.43177	0.4	0.5
Pseudomonas putida NBRC 4164T	Pseudomonas pachastrellae JCM 12285T	64.8103	5505	3725	1968	0.426436	0.4	0.5
Pseudomonas putida NBRC 4164T	Pseudomonas aeruginosa DSM 50071T	72.4705	5505	5789	3263	0.577829	0.4	0.5
Pseudomonas putida NBRC 4164T	Pseudomonas caeni DSM 24390T	67.7953	5505	2805	1735	0.417569	0.4	0.5
Pseudomonas putida NBRC 4164T	Pseudomonas resinovorans DSM 21078T	74.0752	5505	5601	3152	0.567621	0.4	0.5
Pseudomonas putida NBRC 4164T	Pseudomonas bauzanensis DSM 22558T	65.4536	5505	3293	1911	0.434417	0.4	0.5
Pseudomonas putida NBRC 4164T	Pseudomonas neustonica SSM26T	64.2971	5505	4061	1995	0.417102	0.4	0.5
Pseudomonas putida NBRC 4164T	Pseudomonas phragmitis S-6-2T	65.7627	5505	3710	2034	0.441454	0.4	0.5
Pseudomonas putida NBRC 4164T	Azotobacter chroococcum DSM 2286T	71.3408	5505	4574	2381	0.472468	0.4	0.5
Pseudomonas putida NBRC 4164T	Pseudomonas oleovorans subsp. oleovorans DSM 1045T	74.013	5505	4759	2604	0.507405	0.4	0.5
Pseudomonas putida NBRC 4164T	Pseudomonas putida NBRC 4164T	100	5505	5505	5482	0.995822	0.4	0.5
Pseudomonas putida NBRC 4164T	Pseudomonas pelagia CL-AP6T	64.5076	5505	4247	2036	0.417555	0.4	0.5
Pseudomonas pelagia CL-AP6T	Pseudomonas anguilliseptica DSM 12111T	66.3118	4247	5190	2131	0.451627	0.4	0.5
Pseudomonas pelagia CL-AP6T	Pseudomonas chlororaphis subsp. chlororaphis DSM 50083T	65.0972	4247	6097	2150	0.4157	0.4	0.5
Pseudomonas pelagia CL-AP6T	Azomonas agilis DSM 375T	64.5479	4247	3083	1525	0.416098	0.4	0.5
Pseudomonas pelagia CL-AP6T	Pseudomonas sabulinigri JCM 14963T	74.9539	4247	3652	2645	0.669705	0.4	0.5
Pseudomonas pelagia CL-AP6T	Permianibacter aggregans HW001T	56.4837	4247	3796	1147	0.285217	0.4	0.5
Pseudomonas pelagia CL-AP6T	Pseudomonas duriflava CGMCC 1.6858T	65.2825	4247	4728	1814	0.404234	0.4	0.5
Pseudomonas pelagia CL-AP6T	Pseudomonas oryzihabitans NBRC 102199T	64.3922	4247	4628	1850	0.416901	0.4	0.5
Pseudomonas pelagia CL-AP6T	Pseudomonas abyssi MT5T	73.7161	4247	4061	2777	0.668512	0.4	0.5
Pseudomonas pelagia CL-AP6T	Pseudomonas luteola NBRC 103146T	65.2143	4247	5101	1853	0.396448	0.4	0.5
Pseudomonas pelagia CL-AP6T	Oblitimonas alkaliphila B4199T	63.8459	4247	2371	1466	0.443034	0.4	0.5
Pseudomonas pelagia CL-AP6T	Entomomonas moraniae QZS01T	61.9004	4247	3093	1188	0.323706	0.4	0.5
Pseudomonas pelagia CL-AP6T	Pseudomonas hussainii JCM 19513T	65.3427	4247	3465	1962	0.508817	0.4	0.5
Pseudomonas pelagia CL-AP6T	Pseudomonas oceani DSM 100277T	74.0676	4247	3843	2696	0.666502	0.4	0.5
Pseudomonas pelagia CL-AP6T	Pseudomonas litoralis 2SM5T	74.8359	4247	3807	2400	0.595977	0.4	0.5
Pseudomonas pelagia CL-AP6T	Pseudomonas asuensis JCM 13501T	65.1195	4247	5110	1843	0.39393	0.4	0.5
Pseudomonas pelagia CL-AP6T	Rugamonas rubra ATCC 43154T	54.2322	4247	5968	1201	0.235144	0.4	0.5
Pseudomonas pelagia CL-AP6T	Pseudomonas linyingensis LMG 25967T	66.116	4247	4368	1969	0.45711	0.4	0.5
Pseudomonas pelagia CL-AP6T	Pseudomonas straminea JCM 2783T	65.4831	4247	4588	2035	0.460668	0.4	0.5
Pseudomonas pelagia CL-AP6T	Pseudomonas xinjiangensis NRRL B-51270T	75.2948	4247	3282	2446	0.649754	0.4	0.5
Pseudomonas pelagia CL-AP6T	Pseudomonas stutzeri CGMCC 1.1803T	66.5077	4247	4188	2347	0.556491	0.4	0.5
Pseudomonas pelagia CL-AP6T	Pseudomonas asplenii ATCC 23835T	64.7765	4247	5702	2052	0.412504	0.4	0.5
Pseudomonas pelagia CL-AP6T	Thiopseudomonas denitrificans X2T	63.7831	4247	2597	1549	0.452659	0.4	0.5
Pseudomonas pelagia CL-AP6T	Pseudomonas fluorescens NCTC10038T	64.4714	4247	6023	2088	0.406621	0.4	0.5
Pseudomonas pelagia CL-AP6T	Pseudomonas aestusnigri VGXO14T	74.0346	4247	3544	2597	0.666667	0.4	0.5
Pseudomonas pelagia CL-AP6T	Pseudomonas profundi M5T	75.6666	4247	3898	2605	0.639656	0.4	0.5
Pseudomonas pelagia CL-AP6T	Pseudomonas pertucinogena JCM 11590T	73.2098	4247	2880	2168	0.608391	0.4	0.5
Pseudomonas pelagia CL-AP6T	Pseudomonas formosensis JCM 18415T	73.4046	4247	3198	2219	0.596105	0.4	0.5
Pseudomonas pelagia CL-AP6T	Pseudomonas syringae DSM 10604T	64.902	4247	5237	1958	0.412906	0.4	0.5
Pseudomonas pelagia CL-AP6T	Pseudomonas salegens CECT 8338T	73.9984	4247	3439	2456	0.639084	0.4	0.5
Pseudomonas pelagia CL-AP6T	Pseudomonas salina XCD-X85T	79.7745	4247	3858	2751	0.67884	0.4	0.5
Pseudomonas pelagia CL-AP6T	Pseudomonas gallaeciensis V113T	73.8698	4247	3963	2700	0.657734	0.4	0.5
Pseudomonas pelagia CL-AP6T	Pseudomonas pachastrellae JCM 12285T	74.0828	4247	3725	2656	0.666332	0.4	0.5
Pseudomonas pelagia CL-AP6T	Pseudomonas aeruginosa DSM 50071T	65.6563	4247	5789	2252	0.448784	0.4	0.5
Pseudomonas pelagia CL-AP6T	Pseudomonas caeni DSM 24390T	64.378	4247	2805	1755	0.497731	0.4	0.5
Pseudomonas pelagia CL-AP6T	Pseudomonas resinovorans DSM 21078T	65.782	4247	5601	2210	0.448822	0.4	0.5
Pseudomonas pelagia CL-AP6T	Pseudomonas bauzanensis DSM 22558T	74.5713	4247	3293	2390	0.633952	0.4	0.5
Pseudomonas pelagia CL-AP6T	Pseudomonas neustonica SSM26T	74.9231	4247	4061	2733	0.65792	0.4	0.5
Pseudomonas pelagia CL-AP6T	Pseudomonas phragmitis S-6-2T	76.7398	4247	3710	2659	0.668342	0.4	0.5
Pseudomonas pelagia CL-AP6T	Azotobacter chroococcum DSM 2286T	65.5563	4247	4574	1900	0.43079	0.4	0.5
Pseudomonas pelagia CL-AP6T	Pseudomonas oleovorans subsp. oleovorans DSM 1045T	66.3596	4247	4759	2218	0.492561	0.4	0.5
Pseudomonas pelagia CL-AP6T	Pseudomonas putida NBRC 4164T	64.5076	4247	5505	2036	0.417555	0.4	0.5
Pseudomonas pelagia CL-AP6T	Pseudomonas pelagia CL-AP6T	100	4247	4247	4246	0.999765	0.4	0.5
